# Supplementary material for: 1,2-Bis(4-ethynylphen­yl)disulfane
Source: Acta Crystallogr Sect E Struct Rep Online. 2010 Feb 13;66(Pt 3):o606. doi: 10.1107/S1600536810004721 (PMC2983721; doi:10.1107/S1600536810004721)
Supplement: Supplementary file 2 [file e-66-0o606-Isup2.hkl]

# 
# h,k,l, Fc-squared, Fo-squared, sigma(Fo-squared) and status flag 
# 
data_I
_shelx_title ' L in P-1' 
_shelx_refln_list_code          4 
_shelx_F_calc_maximum      106.90 
_exptl_crystal_F_000       276.00 
_reflns_d_resolution_high  0.8117 
 
loop_ 
 _symmetry_equiv_pos_as_xyz 
 'x, y, z' 
 '-x, -y, -z' 
 
_cell_length_a     5.9810 
_cell_length_b     8.8810 
_cell_length_c    13.2690 
_cell_angle_alpha  94.920 
_cell_angle_beta   99.290 
_cell_angle_gamma 104.450 
 
_shelx_F_squared_multiplier     1.000 
 
loop_ 
 _refln_index_h 
 _refln_index_k 
 _refln_index_l 
 _refln_F_squared_calc 
 _refln_F_squared_meas 
 _refln_F_squared_sigma 
 _refln_observed_status 
   1   0   0     1596.23     1655.38     22.46 o 
   2   0   0     1008.01     1122.23      5.78 o 
   3   0   0      280.65      301.05      3.65 o 
   4   0   0       84.55       78.27      2.40 o 
   5   0   0       43.60       42.57      2.29 o 
   6   0   0       35.37       30.56      2.22 o 
   7   0   0        7.96        7.62      1.50 o 
  -7   1   0        0.13        0.26      1.00 o 
  -6   1   0       10.39       10.30      1.38 o 
  -5   1   0      109.53      102.05      2.95 o 
  -4   1   0      105.98       92.24      2.28 o 
  -3   1   0      167.98      180.08      2.59 o 
  -2   1   0     1343.44     1303.97     23.43 o 
  -1   1   0       11.43       15.97      0.55 o 
   0   1   0     1383.47     1487.36     27.32 o 
   1   1   0        1.07        2.39      0.28 o 
   2   1   0       63.08       59.36      1.45 o 
   3   1   0      560.30      613.66      5.22 o 
   4   1   0        8.05        9.73      1.14 o 
   5   1   0        0.04        0.00      1.05 o 
   6   1   0        1.07        0.94      1.13 o 
  -7   2   0       39.66       41.69      2.51 o 
  -6   2   0      146.49      154.98      4.31 o 
  -5   2   0      256.79      271.65      4.52 o 
  -4   2   0       35.70       40.77      1.59 o 
  -3   2   0      163.91      175.22      2.60 o 
  -2   2   0      331.18      373.58      3.24 o 
  -1   2   0        2.00        2.34      0.32 o 
   0   2   0      409.55      491.17      3.16 o 
   1   2   0      143.21      148.07      1.90 o 
   2   2   0      570.35      560.49      4.34 o 
   3   2   0        5.99        5.64      0.80 o 
   4   2   0        0.21        0.56      0.74 o 
   5   2   0        5.93        4.75      0.98 o 
   6   2   0       15.12       16.53      1.87 o 
  -7   3   0        8.08        9.16      2.15 o 
  -6   3   0        6.55        9.48      1.79 o 
  -5   3   0      151.23      156.96      3.73 o 
  -4   3   0       14.47       12.86      1.03 o 
  -3   3   0      116.80      122.09      2.29 o 
  -2   3   0      170.25      157.78      2.26 o 
  -1   3   0       10.08       10.73      0.59 o 
   0   3   0       46.07       40.61      0.77 o 
   1   3   0      277.30      263.77      2.83 o 
   2   3   0      144.81      140.10      2.49 o 
   3   3   0        1.93        3.16      1.03 o 
   4   3   0        9.98        0.33      0.74 o 
   5   3   0        7.19        9.07      1.49 o 
   6   3   0        8.10        4.21      1.59 o 
  -7   4   0        1.57        1.45      1.64 o 
  -6   4   0       19.18       23.19      1.84 o 
  -5   4   0       74.38       78.10      2.77 o 
  -4   4   0       15.29       13.49      1.23 o 
  -3   4   0        0.26        1.40      0.65 o 
  -2   4   0        0.36       11.08      0.77 o 
  -1   4   0       47.46       55.53      1.39 o 
   0   4   0      788.19      776.42     22.19 o 
   1   4   0        6.51        4.69      0.76 o 
   2   4   0      212.24      147.94      1.01 o 
   3   4   0      125.64      130.83      3.12 o 
   4   4   0        0.17        0.87      0.98 o 
   5   4   0       14.76       21.36      1.77 o 
  -7   5   0        0.02        1.18      1.33 o 
  -6   5   0       12.57       10.61      1.52 o 
  -5   5   0        1.76        2.09      1.27 o 
  -4   5   0       44.23       34.29      1.75 o 
  -3   5   0      202.82      161.16      0.71 o 
  -2   5   0       83.09       84.86      2.03 o 
  -1   5   0      103.73      112.09      2.21 o 
   0   5   0     1357.89     1405.47     35.90 o 
   1   5   0      287.60      292.84      0.93 o 
   2   5   0        0.16        0.06      0.90 o 
   3   5   0      156.01      165.21      3.81 o 
   4   5   0       12.00       13.67      1.65 o 
   5   5   0        3.57        2.75      1.45 o 
  -6   6   0        3.96        4.43      1.62 o 
  -5   6   0        8.32       14.90      1.70 o 
  -4   6   0      136.76      133.90      3.47 o 
  -3   6   0      326.63      357.12      4.71 o 
  -2   6   0       53.97       50.25      1.81 o 
  -1   6   0      155.26      145.58      2.99 o 
   0   6   0       19.10       15.83      0.93 o 
   1   6   0       31.75       25.34      1.51 o 
   2   6   0       65.01       67.10      2.49 o 
   3   6   0      230.98      238.65      0.85 o 
   4   6   0       19.11       15.95      1.92 o 
  -6   7   0       90.27       86.22      3.56 o 
  -5   7   0       85.40       89.35      3.39 o 
  -4   7   0       14.43       12.95      1.55 o 
  -3   7   0       17.23        0.20      1.20 o 
  -2   7   0      106.81      117.32      3.10 o 
  -1   7   0      119.14      128.08      3.15 o 
   0   7   0        2.40        1.51      1.39 o 
   1   7   0        0.51        0.07      0.86 o 
   2   7   0       27.40        0.23      1.03 o 
   3   7   0        0.14        0.00      1.59 o 
   4   7   0        0.41        0.95      1.24 o 
  -6   8   0        9.89       10.80      1.81 o 
  -5   8   0       51.93       63.63      2.89 o 
  -4   8   0        2.02        0.26      1.30 o 
  -3   8   0       35.21       40.50      2.32 o 
  -2   8   0       76.02       85.63      3.04 o 
  -1   8   0       63.76       68.51      2.71 o 
   0   8   0        1.54        4.65      1.11 o 
   1   8   0        0.00        2.33      0.95 o 
   2   8   0        1.04        3.18      1.20 o 
   3   8   0        0.86        0.72      1.27 o 
  -5   9   0        0.96        2.81      2.81 o 
  -4   9   0        0.72        0.10      1.41 o 
  -3   9   0       10.25        0.36      1.19 o 
  -2   9   0        8.51       14.49      1.93 o 
  -1   9   0        6.22        6.28      1.51 o 
   0   9   0        7.74        7.76      1.06 o 
   1   9   0        3.16        3.85      1.59 o 
   2   9   0        5.22        0.47      1.16 o 
  -4  10   0        0.16        0.99      1.50 o 
  -3  10   0       31.83       41.12      2.62 o 
  -2  10   0        3.18        4.66      1.39 o 
  -1  10   0        2.48        1.48      1.51 o 
   0  10   0        8.51       11.42      2.41 o 
   1  10   0        3.89        6.01      1.50 o 
  -1 -10   1        5.75        7.87      1.48 o 
   0 -10   1        8.15        9.48      1.24 o 
   1 -10   1        4.28        4.04      1.31 o 
   2 -10   1       48.32       47.96      2.83 o 
   3 -10   1        0.01        0.99      1.66 o 
   4 -10   1       21.97       22.24      2.23 o 
  -2  -9   1        3.78        0.19      1.56 o 
  -1  -9   1       11.49       13.56      1.82 o 
   0  -9   1       16.34       20.26      1.31 o 
   1  -9   1        3.31        6.05      1.31 o 
   2  -9   1       80.60       85.98      3.40 o 
   3  -9   1       17.15       21.93      2.21 o 
   4  -9   1       35.54        1.50      1.29 o 
   5  -9   1        0.09        1.14      1.25 o 
  -3  -8   1        8.92       10.84      1.84 o 
  -2  -8   1        7.71        0.17      1.05 o 
  -1  -8   1       27.89       30.11      2.17 o 
   0  -8   1       18.38       16.21      1.04 o 
   1  -8   1        3.25        4.48      1.30 o 
   2  -8   1       16.81       14.99      1.63 o 
   3  -8   1       12.81       18.00      1.70 o 
   4  -8   1        0.71        0.77      1.14 o 
   5  -8   1        6.84        8.65      1.54 o 
   6  -8   1        7.18        6.25      1.64 o 
  -4  -7   1        0.95        2.05      1.53 o 
  -3  -7   1      122.29      143.22      4.24 o 
  -2  -7   1       42.85       49.05      2.48 o 
  -1  -7   1        0.02        2.59      0.83 o 
   0  -7   1       39.43       40.84      1.34 o 
   1  -7   1        9.73       11.31      1.33 o 
   2  -7   1        4.55        2.86      1.00 o 
   3  -7   1       15.92       12.33      1.39 o 
   4  -7   1        4.84        0.60      1.06 o 
   5  -7   1       27.19       27.48      2.23 o 
   6  -7   1       55.23       57.34      2.72 o 
  -4  -6   1        8.62       13.12      1.92 o 
  -3  -6   1        1.32        1.38      1.60 o 
  -2  -6   1      144.96      177.48      3.84 o 
  -1  -6   1        5.16        1.20      1.20 o 
   0  -6   1        0.26        1.40      0.80 o 
   1  -6   1       14.79       15.49      1.17 o 
   2  -6   1        0.80        2.49      0.76 o 
   3  -6   1       49.06       48.70      1.89 o 
   4  -6   1      255.48      222.52      1.17 o 
   5  -6   1      105.25       78.92      1.15 o 
   6  -6   1        3.20        6.24      1.39 o 
  -5  -5   1        5.54        4.40      1.79 o 
  -4  -5   1        0.00        0.17      1.17 o 
  -3  -5   1        7.28        4.38      1.28 o 
  -2  -5   1        0.66        0.17      0.95 o 
  -1  -5   1      155.50      159.39      2.91 o 
   0  -5   1      364.32      345.01      9.45 o 
   1  -5   1      295.62      295.45      3.47 o 
   2  -5   1      281.99      296.01      3.77 o 
   3  -5   1      242.71      220.91      0.68 o 
   4  -5   1      269.65      286.02      4.35 o 
   5  -5   1        0.28        0.29      0.94 o 
   6  -5   1        2.27        2.34      1.15 o 
   7  -5   1        4.32        4.19      1.31 o 
  -5  -4   1        5.81        8.49      1.70 o 
  -4  -4   1        2.46        3.31      0.99 o 
  -3  -4   1        3.55        4.85      0.94 o 
  -2  -4   1      896.81      768.91      0.92 o 
  -1  -4   1     1146.75     1094.54      6.40 o 
   0  -4   1      139.09      165.47      1.68 o 
   1  -4   1       25.95       29.87      1.11 o 
   2  -4   1      315.19      294.56      0.59 o 
   3  -4   1      742.09      808.04      6.10 o 
   4  -4   1       71.30       71.17      2.20 o 
   5  -4   1      229.97      231.68      4.45 o 
   6  -4   1        4.53        7.59      1.42 o 
   7  -4   1        4.72        4.62      1.41 o 
  -6  -3   1        0.97        1.47      1.50 o 
  -5  -3   1       11.71       14.02      1.69 o 
  -4  -3   1        1.31        1.34      0.74 o 
  -3  -3   1      141.93      155.07      3.10 o 
  -2  -3   1      434.70      439.14      0.48 o 
  -1  -3   1      219.12      198.31      2.49 o 
   0  -3   1       78.79       95.26      1.14 o 
   1  -3   1        0.54        1.99      0.43 o 
   2  -3   1       67.38       54.77      0.69 o 
   3  -3   1      371.77      446.90      4.49 o 
   4  -3   1       80.73       86.44      2.48 o 
   5  -3   1       22.22       26.45      1.86 o 
   6  -3   1        4.01        4.04      1.51 o 
   7  -3   1        0.15        1.23      1.34 o 
  -6  -2   1       30.43       32.72      2.40 o 
  -5  -2   1        4.54        1.44      0.99 o 
  -4  -2   1       67.52       70.14      2.46 o 
  -3  -2   1      466.46      466.25      4.67 o 
  -2  -2   1      628.04      592.54      0.55 o 
  -1  -2   1        2.95        4.91      0.46 o 
   0  -2   1     4355.48     4294.97     74.83 o 
   1  -2   1      855.14     1007.10     20.16 o 
   2  -2   1       21.40       25.65      0.96 o 
   3  -2   1       29.27       38.82      1.37 o 
   4  -2   1       43.93       50.09      1.81 o 
   5  -2   1      111.89      128.32      3.55 o 
   6  -2   1       32.39       40.89      2.52 o 
   7  -2   1        0.49        1.50      1.24 o 
  -6  -1   1       21.23       18.24      2.02 o 
  -5  -1   1       59.98       53.84      2.51 o 
  -4  -1   1      109.85       94.78      2.57 o 
  -3  -1   1        2.67        6.70      0.80 o 
  -2  -1   1      149.47      145.41      2.08 o 
  -1  -1   1     1261.14     1273.46     20.56 o 
   0  -1   1      449.78      610.06      8.38 o 
   1  -1   1      374.82      337.81      3.24 o 
   2  -1   1      103.44       94.51      1.63 o 
   3  -1   1      173.47      181.04      2.75 o 
   4  -1   1       52.93       48.15      1.85 o 
   5  -1   1      160.67      164.11      3.94 o 
   6  -1   1        5.19        6.54      1.45 o 
   7  -1   1        4.41        3.17      1.63 o 
  -7   0   1        0.16        1.00      1.11 o 
  -6   0   1        7.39       13.08      1.44 o 
  -5   0   1       76.12       74.36      2.78 o 
  -4   0   1       31.42       33.40      1.62 o 
  -3   0   1       39.86       39.51      1.32 o 
  -2   0   1      676.05      665.04      4.12 o 
  -1   0   1     2912.21     2735.18     26.98 o 
   0   0   1      483.55      109.17    280.73 o 
   1   0   1     3525.43     3194.96     31.64 o 
   2   0   1      464.73      474.02      3.81 o 
   3   0   1      569.62      520.53      4.78 o 
   4   0   1      241.67      242.16      3.90 o 
   5   0   1       16.97       21.33      1.69 o 
   6   0   1        0.08        0.96      1.13 o 
  -7   1   1        0.17        0.18      1.14 o 
  -6   1   1        2.81        5.30      1.39 o 
  -5   1   1        1.06        0.38      1.14 o 
  -4   1   1       11.79       13.85      1.10 o 
  -3   1   1        0.33        0.49      0.46 o 
  -2   1   1      641.16      676.22      4.17 o 
  -1   1   1      948.99     1050.06     17.11 o 
   0   1   1       26.99       48.43      0.84 o 
   1   1   1       30.71       32.36      0.90 o 
   2   1   1      869.68      911.69      5.58 o 
   3   1   1      185.51      151.84      2.88 o 
   4   1   1      104.45      111.11      3.01 o 
   5   1   1       11.86       11.05      1.33 o 
   6   1   1        6.39        4.55      1.40 o 
  -7   2   1        1.13        1.39      1.43 o 
  -6   2   1       42.94       54.02      2.69 o 
  -5   2   1       46.78       55.51      2.33 o 
  -4   2   1       24.36       23.87      1.27 o 
  -3   2   1       76.57       69.18      1.67 o 
  -2   2   1      841.29      828.64      4.75 o 
  -1   2   1      149.06      148.51      1.74 o 
   0   2   1     2978.61     2840.73     99.32 o 
   1   2   1       16.33        0.27      0.23 o 
   2   2   1     2163.47     1906.90      0.61 o 
   3   2   1      238.56      188.41      0.73 o 
   4   2   1       19.14       19.80      1.53 o 
   5   2   1        2.61        0.84      1.07 o 
   6   2   1        5.06        2.47      1.44 o 
  -7   3   1        3.25        6.67      1.74 o 
  -6   3   1      121.67      132.99      3.92 o 
  -5   3   1        0.05        0.07      0.95 o 
  -4   3   1      111.06      111.37      2.61 o 
  -3   3   1      526.63      490.64      4.44 o 
  -2   3   1      772.01      766.48      0.44 o 
  -1   3   1      153.27      173.81      2.16 o 
   0   3   1      894.01      903.98     37.95 o 
   1   3   1     1082.44     1038.49      5.74 o 
   2   3   1       15.02        0.50      0.69 o 
   3   3   1        0.52        0.50      0.81 o 
   4   3   1        3.86        4.33      0.90 o 
   5   3   1       12.12        9.27      1.40 o 
   6   3   1        1.08        1.25      1.25 o 
  -7   4   1       44.53       56.09      2.83 o 
  -6   4   1       66.56       70.84      2.95 o 
  -5   4   1       20.62       31.96      1.88 o 
  -4   4   1      266.07      273.28      4.14 o 
  -3   4   1     1066.69     1095.57      7.01 o 
  -2   4   1       91.31      103.67      2.02 o 
  -1   4   1       14.87        8.84      0.67 o 
   0   4   1       79.45       81.86      1.23 o 
   1   4   1       31.28       34.03      1.33 o 
   2   4   1       15.02        0.15      0.91 o 
   3   4   1      213.89      211.65      3.97 o 
   4   4   1       16.93       14.11      1.58 o 
   5   4   1       47.12       45.08      2.55 o 
  -7   5   1        0.65        0.97      1.25 o 
  -6   5   1       76.07       75.68      3.15 o 
  -5   5   1       39.28       43.64      2.37 o 
  -4   5   1       29.02       29.19      1.72 o 
  -3   5   1      133.77       99.87      0.84 o 
  -2   5   1        0.37        0.59      0.59 o 
  -1   5   1       16.82       14.74      0.96 o 
   0   5   1      312.94      317.51     13.18 o 
   1   5   1      278.76      274.47      3.83 o 
   2   5   1      130.81      129.14      3.07 o 
   3   5   1      129.35      107.92      1.05 o 
   4   5   1       27.24       36.97      2.32 o 
   5   5   1        2.76        4.18      1.25 o 
  -6   6   1       32.76       31.64      2.41 o 
  -5   6   1        6.90        9.96      1.64 o 
  -4   6   1       28.79        1.81      1.17 o 
  -3   6   1        3.10        1.66      0.95 o 
  -2   6   1        8.91        8.17      1.00 o 
  -1   6   1       26.13       20.22      1.26 o 
   0   6   1      188.38      195.12      2.47 o 
   1   6   1        1.36        0.77      0.63 o 
   2   6   1      206.12      209.30      1.01 o 
   3   6   1       29.16       33.51      2.29 o 
   4   6   1        9.17       11.78      1.74 o 
  -6   7   1       40.52       39.85      2.56 o 
  -5   7   1       28.69       31.36      2.27 o 
  -4   7   1       17.94       23.39      1.74 o 
  -3   7   1       60.22       63.13      2.54 o 
  -2   7   1      191.62      202.67      3.96 o 
  -1   7   1       33.30       40.02      1.92 o 
   0   7   1       13.02       31.67      3.80 o 
   1   7   1        9.09       10.21      1.26 o 
   2   7   1       18.01       22.55      2.06 o 
   3   7   1       18.15        3.11      1.47 o 
  -6   8   1        0.71        1.57      1.57 o 
  -5   8   1        1.02        0.76      1.29 o 
  -4   8   1       11.55       15.58      1.60 o 
  -3   8   1      100.33       89.41      1.03 o 
  -2   8   1       81.18       89.50      3.18 o 
  -1   8   1       15.42       14.91      1.66 o 
   0   8   1        0.03        0.29      0.64 o 
   1   8   1       17.52       27.63      2.09 o 
   2   8   1        3.28        0.35      1.38 o 
   3   8   1        4.30        1.61      1.22 o 
  -5   9   1        0.95        5.52      1.17 o 
  -4   9   1        7.91        9.63      1.80 o 
  -3   9   1      129.01      153.75      4.40 o 
  -2   9   1       44.44       54.17      2.70 o 
  -1   9   1        0.00        0.27      1.12 o 
   0   9   1        2.64        3.74      1.12 o 
   1   9   1        1.94        4.23      1.45 o 
   2   9   1        0.08        0.75      1.28 o 
  -4  10   1        2.00        1.91      1.69 o 
  -3  10   1       17.42        0.99      1.64 o 
  -2  10   1        7.44        7.01      1.56 o 
  -1  10   1        0.65        0.30      1.39 o 
   0  10   1        6.54        9.18      1.55 o 
  -1 -10   2        0.02        1.40      1.54 o 
   0 -10   2       10.92       10.68      1.19 o 
   1 -10   2        4.84        2.28      1.33 o 
   2 -10   2        0.87        1.74      1.45 o 
   3 -10   2       39.38       51.45      2.81 o 
   4 -10   2       12.74       14.03      1.94 o 
  -2  -9   2        1.92        1.04      1.39 o 
  -1  -9   2        2.68        3.76      1.42 o 
   0  -9   2        5.03        7.63      1.95 o 
   1  -9   2       17.74       19.47      1.90 o 
   2  -9   2       43.33       49.48      2.79 o 
   3  -9   2       15.95        1.60      1.56 o 
   4  -9   2        1.72        1.56      1.35 o 
   5  -9   2        0.35        0.47      1.31 o 
  -3  -8   2       26.17       35.91      2.61 o 
  -2  -8   2       32.94       40.50      2.55 o 
  -1  -8   2        0.07        0.65      1.01 o 
   0  -8   2        9.96       14.33      1.06 o 
   1  -8   2       42.76       50.48      2.43 o 
   2  -8   2      178.32      191.21      4.26 o 
   3  -8   2       27.08       28.77      1.88 o 
   4  -8   2       62.41       64.32      2.73 o 
   5  -8   2        9.85       11.55      1.73 o 
   6  -8   2        6.29        7.18      1.65 o 
  -4  -7   2        5.64        7.59      1.53 o 
  -3  -7   2        0.94        1.27      1.62 o 
  -2  -7   2       73.05       58.60      1.31 o 
  -1  -7   2        1.41        0.00      1.23 o 
   0  -7   2      231.55      253.64      9.61 o 
   1  -7   2      294.58      323.92      4.74 o 
   2  -7   2      122.37      131.89      3.23 o 
   3  -7   2        1.57        2.73      0.96 o 
   4  -7   2        5.64        7.97      1.39 o 
   5  -7   2        8.57        7.36      1.53 o 
   6  -7   2        0.30        0.09      1.12 o 
  -4  -6   2       19.05       24.58      2.33 o 
  -3  -6   2       18.47        1.21      1.31 o 
  -2  -6   2      126.99      142.08      3.41 o 
  -1  -6   2       80.48       79.75      2.51 o 
   0  -6   2        0.35        0.11      0.58 o 
   1  -6   2       95.24       95.26      2.42 o 
   2  -6   2       20.27        0.21      0.75 o 
   3  -6   2        5.06        9.79      1.18 o 
   4  -6   2       21.74       23.63      1.68 o 
   5  -6   2        0.10        0.48      1.06 o 
   6  -6   2        0.74        0.77      1.21 o 
  -5  -5   2        6.20        7.17      1.83 o 
  -4  -5   2        9.61       13.12      1.62 o 
  -3  -5   2       98.23      103.43      3.17 o 
  -2  -5   2       17.95        0.22      0.77 o 
  -1  -5   2      195.58      203.44      3.30 o 
   0  -5   2        0.01        1.63      0.53 o 
   1  -5   2        6.28        7.69      0.84 o 
   2  -5   2      120.60      130.94      2.61 o 
   3  -5   2       33.05       29.68      1.50 o 
   4  -5   2        2.47        0.76      0.84 o 
   5  -5   2       14.39       13.77      1.46 o 
   6  -5   2       11.37        8.82      1.55 o 
  -5  -4   2        1.48        4.07      1.40 o 
  -4  -4   2        0.29        0.55      0.90 o 
  -3  -4   2      175.30      167.85      3.51 o 
  -2  -4   2      175.66      169.88      3.05 o 
  -1  -4   2       68.66       74.34      1.84 o 
   0  -4   2      105.86      116.52      1.47 o 
   1  -4   2        7.18        3.70      0.62 o 
   2  -4   2      732.67      831.60      5.76 o 
   3  -4   2        9.78        7.11      0.97 o 
   4  -4   2        2.88        2.83      0.88 o 
   5  -4   2        0.77        3.71      1.05 o 
   6  -4   2       84.75       81.25      3.21 o 
   7  -4   2       46.90       47.79      2.62 o 
  -6  -3   2        4.61        5.10      1.63 o 
  -5  -3   2        0.55        0.17      1.06 o 
  -4  -3   2       35.42       34.59      1.96 o 
  -3  -3   2       77.36       67.92      2.18 o 
  -2  -3   2      229.21      223.67      3.02 o 
  -1  -3   2      111.15      115.97      1.99 o 
   0  -3   2       88.21       97.24      1.20 o 
   1  -3   2      122.96      152.66      2.18 o 
   2  -3   2     1556.63     1376.42      0.64 o 
   3  -3   2      453.35      504.86      4.77 o 
   4  -3   2        3.99        5.37      0.98 o 
   5  -3   2      134.38      143.59      3.66 o 
   6  -3   2       33.31       42.67      2.41 o 
   7  -3   2        0.03        1.26      1.26 o 
  -6  -2   2        1.51        2.41      1.48 o 
  -5  -2   2        9.71       11.98      1.39 o 
  -4  -2   2       16.91       20.31      1.45 o 
  -3  -2   2      172.48      147.44      2.75 o 
  -2  -2   2      791.81      779.85      5.11 o 
  -1  -2   2      867.74      960.39      4.97 o 
   0  -2   2     8438.61     7939.13     96.34 o 
   1  -2   2    11427.15    10230.60     66.89 o 
   2  -2   2      585.52      539.12      0.34 o 
   3  -2   2       51.41       52.26      1.58 o 
   4  -2   2        7.85        4.70      1.06 o 
   5  -2   2      290.26      314.89      5.08 o 
   6  -2   2        0.00        0.64      1.26 o 
   7  -2   2       25.05       23.66      2.13 o 
  -6  -1   2        2.35        1.44      1.23 o 
  -5  -1   2       18.13       16.41      1.75 o 
  -4  -1   2      140.26      142.26      3.20 o 
  -3  -1   2      384.36      360.53      3.85 o 
  -2  -1   2      565.28      614.36      4.25 o 
  -1  -1   2     2962.26     2623.82      0.35 o 
   0  -1   2        4.02        6.59      0.73 o 
   1  -1   2      141.53      119.79      0.25 o 
   2  -1   2       50.95       50.58      1.25 o 
   3  -1   2      216.60      210.74      3.07 o 
   4  -1   2       12.35       12.87      1.29 o 
   5  -1   2        0.73        1.31      1.19 o 
   6  -1   2        7.62        4.03      1.35 o 
  -7   0   2        0.01        0.87      1.21 o 
  -6   0   2       66.12       73.49      3.30 o 
  -5   0   2      262.94      268.74      4.71 o 
  -4   0   2      212.23      201.48      3.39 o 
  -3   0   2      435.78      441.10      4.09 o 
  -2   0   2      963.74      891.24     20.16 o 
  -1   0   2     1304.30     1270.82     19.01 o 
   0   0   2        3.92        3.97      0.18 o 
   1   0   2      432.65      528.07      3.33 o 
   2   0   2       86.89      107.85      1.91 o 
   3   0   2      175.17      170.30      2.99 o 
   4   0   2       66.37       62.99      2.31 o 
   5   0   2        4.22        8.57      1.24 o 
   6   0   2        1.78        4.63      1.13 o 
  -7   1   2        2.27        5.44      1.47 o 
  -6   1   2        9.57       14.08      1.68 o 
  -5   1   2      125.02      110.19      3.06 o 
  -4   1   2        1.32        3.07      0.74 o 
  -3   1   2       15.55       19.33      0.98 o 
  -2   1   2       92.28      113.22      1.78 o 
  -1   1   2      462.08      645.99      3.54 o 
   0   1   2     1261.37     1320.88     20.51 o 
   1   1   2      178.58      229.62      2.50 o 
   2   1   2      105.91       75.88      0.49 o 
   3   1   2      127.74      139.15      0.78 o 
   4   1   2        3.24        5.49      1.07 o 
   5   1   2       32.20       26.45      1.99 o 
   6   1   2        9.71       14.73      1.76 o 
  -7   2   2       17.09       26.34      2.12 o 
  -6   2   2        0.97        0.28      1.55 o 
  -5   2   2        1.69        2.72      0.95 o 
  -4   2   2       14.19       14.90      1.10 o 
  -3   2   2       22.55       21.31      1.03 o 
  -2   2   2      154.49      171.26      2.24 o 
  -1   2   2     3109.89     2962.15     34.29 o 
   0   2   2     3484.94     3367.57     48.50 o 
   1   2   2      293.13      299.32      3.11 o 
   2   2   2      122.02       99.20      0.60 o 
   3   2   2      543.05      540.86      5.50 o 
   4   2   2      137.35      134.32      3.48 o 
   5   2   2       79.03       78.85      3.17 o 
   6   2   2       19.74       24.77      2.20 o 
  -7   3   2        1.78        1.76      1.66 o 
  -6   3   2        0.53        2.53      1.26 o 
  -5   3   2       11.82        9.03      1.39 o 
  -4   3   2       26.19       24.30      1.31 o 
  -3   3   2      155.65      160.09      2.66 o 
  -2   3   2        6.92        1.70      0.47 o 
  -1   3   2       73.08       76.85      1.51 o 
   0   3   2     1302.09     1334.85     44.19 o 
   1   3   2     1610.94     1594.66      7.54 o 
   2   3   2      324.98      321.30      4.00 o 
   3   3   2       73.58       50.34      0.89 o 
   4   3   2        5.13        0.22      1.02 o 
   5   3   2       30.39       28.38      2.29 o 
  -7   4   2        2.86        2.88      1.39 o 
  -6   4   2        8.83        6.65      1.64 o 
  -5   4   2       35.94       42.35      2.25 o 
  -4   4   2      247.66      267.01      4.21 o 
  -3   4   2      401.73      383.77      4.35 o 
  -2   4   2      175.04      188.81      2.78 o 
  -1   4   2      110.00      105.65      1.97 o 
   0   4   2      154.68      139.91      1.65 o 
   1   4   2       43.54       35.58      1.44 o 
   2   4   2       85.40       94.61      2.44 o 
   3   4   2       53.01       54.45      2.34 o 
   4   4   2       76.10       84.68      3.21 o 
   5   4   2        0.03        0.99      1.47 o 
  -7   5   2        0.85        1.07      1.32 o 
  -6   5   2       13.42       11.79      1.90 o 
  -5   5   2      436.80      446.67      6.39 o 
  -4   5   2      263.09      273.58      4.53 o 
  -3   5   2        0.54        0.31      0.77 o 
  -2   5   2       60.26       60.97      1.84 o 
  -1   5   2       40.51       36.30      1.40 o 
   0   5   2      254.47      215.68      2.77 o 
   1   5   2       60.05       52.35      1.82 o 
   2   5   2        3.22        0.06      0.84 o 
   3   5   2        5.85        1.70      1.70 o 
   4   5   2        7.11        5.42      1.56 o 
   5   5   2        1.24        2.02      1.00 o 
  -6   6   2        8.69        5.91      1.65 o 
  -5   6   2      162.36      169.62      4.46 o 
  -4   6   2       43.91       55.56      2.37 o 
  -3   6   2        9.84        0.91      1.14 o 
  -2   6   2      128.57      128.19      2.88 o 
  -1   6   2       10.88        7.36      1.10 o 
   0   6   2      182.58      181.71      2.89 o 
   1   6   2        9.01        8.53      1.10 o 
   2   6   2        2.07        1.70      1.17 o 
   3   6   2        0.98        0.65      1.56 o 
   4   6   2        0.27        1.66      1.13 o 
  -6   7   2        5.57        6.48      1.68 o 
  -5   7   2        0.91        3.19      1.26 o 
  -4   7   2        0.76        1.61      1.15 o 
  -3   7   2       22.52       31.07      1.98 o 
  -2   7   2       18.29       21.10      1.62 o 
  -1   7   2       14.79        9.77      1.37 o 
   0   7   2        3.72        4.01      0.66 o 
   1   7   2        1.79        2.81      1.02 o 
   2   7   2       80.07       63.84      1.35 o 
   3   7   2       11.03       17.36      1.77 o 
  -6   8   2       15.29       12.14      2.00 o 
  -5   8   2        0.21        1.38      1.11 o 
  -4   8   2        0.11        0.00      1.16 o 
  -3   8   2       21.16       23.58      2.07 o 
  -2   8   2        3.00        4.62      1.44 o 
  -1   8   2        0.02        0.92      0.92 o 
   0   8   2        0.02        0.80      0.80 o 
   1   8   2        2.90        3.77      1.20 o 
   2   8   2       84.16       87.82      3.43 o 
   3   8   2        1.47        1.16      1.17 o 
  -5   9   2        2.28        3.58      1.41 o 
  -4   9   2       63.30       66.76      3.31 o 
  -3   9   2       79.95       71.04      1.61 o 
  -2   9   2       23.15       23.62      2.29 o 
  -1   9   2       16.58       17.25      1.86 o 
   0   9   2       36.32       49.82      4.30 o 
   1   9   2        4.78        1.14      1.42 o 
  -4  10   2        5.01        8.30      1.73 o 
  -3  10   2        3.79        4.76      1.57 o 
  -2  10   2        1.47        1.50      1.55 o 
  -1  10   2       24.56       31.96      2.41 o 
   0  10   2       19.36       24.97      2.86 o 
  -1 -10   3       11.73       16.89      1.98 o 
   0 -10   3        1.15        1.18      0.87 o 
   1 -10   3        5.47       10.28      1.48 o 
   2 -10   3        0.24        1.34      1.34 o 
   3 -10   3        0.13        0.48      1.31 o 
   4 -10   3        0.10        0.19      1.19 o 
  -2  -9   3       24.34       31.50      2.51 o 
  -1  -9   3       49.36       67.60      3.07 o 
   0  -9   3        1.07        0.19      1.57 o 
   1  -9   3        1.51        2.97      1.30 o 
   2  -9   3       32.87       35.73      2.32 o 
   3  -9   3        1.99        8.21      1.38 o 
   4  -9   3        0.01        5.90      1.84 o 
   5  -9   3        7.65       11.03      1.53 o 
  -3  -8   3        1.21        1.64      1.63 o 
  -2  -8   3       28.97       33.70      2.40 o 
  -1  -8   3        0.29        0.81      0.96 o 
   0  -8   3       32.54       37.19      1.52 o 
   1  -8   3       10.05       12.10      1.73 o 
   2  -8   3       62.82       64.88      2.78 o 
   3  -8   3       13.03       13.84      1.43 o 
   4  -8   3       40.73       34.95      0.94 o 
   5  -8   3       67.43       76.73      3.08 o 
  -4  -7   3        0.32        0.70      1.50 o 
  -3  -7   3        0.12        1.73      1.34 o 
  -2  -7   3        2.57        3.42      1.14 o 
  -1  -7   3        1.27        1.12      0.96 o 
   0  -7   3      147.32      164.43      2.83 o 
   1  -7   3      372.76      422.12      5.31 o 
   2  -7   3        0.38        0.39      1.00 o 
   3  -7   3       32.49        0.90      1.06 o 
   4  -7   3      145.53      152.64      3.98 o 
   5  -7   3       35.23       35.49      2.35 o 
   6  -7   3        6.71        4.70      1.28 o 
  -4  -6   3        6.47        7.44      1.61 o 
  -3  -6   3        7.52        8.33      1.38 o 
  -2  -6   3       22.52       32.07      1.86 o 
  -1  -6   3      231.00      184.89      0.74 o 
   0  -6   3      246.13      260.69      2.76 o 
   1  -6   3       30.76       32.52      1.50 o 
   2  -6   3        8.14        7.32      1.12 o 
   3  -6   3      186.76      192.65      3.76 o 
   4  -6   3      153.32      172.72      1.14 o 
   5  -6   3        1.99        0.73      0.96 o 
   6  -6   3        3.50        3.28      1.29 o 
  -5  -5   3        7.67       10.10      1.78 o 
  -4  -5   3       68.82       77.04      3.09 o 
  -3  -5   3      131.62      141.40      3.63 o 
  -2  -5   3       89.61       75.90      2.46 o 
  -1  -5   3       82.53       68.67      2.05 o 
   0  -5   3      176.73      177.52      2.08 o 
   1  -5   3      117.52      124.41      2.51 o 
   2  -5   3       76.92       72.65      2.09 o 
   3  -5   3       68.55       58.42      0.75 o 
   4  -5   3       16.53       20.98      1.51 o 
   5  -5   3        4.16        5.41      1.07 o 
   6  -5   3        2.75        5.03      1.27 o 
  -5  -4   3       33.02       41.30      2.57 o 
  -4  -4   3       18.89       18.09      1.66 o 
  -3  -4   3      331.41      354.70      4.85 o 
  -2  -4   3      262.17      272.92      3.70 o 
  -1  -4   3      520.16      537.23      4.64 o 
   0  -4   3      305.47      335.80      4.24 o 
   1  -4   3      776.64      838.19      5.63 o 
   2  -4   3      381.68      445.30      4.41 o 
   3  -4   3       28.47        1.89      0.72 o 
   4  -4   3        3.23        1.42      0.74 o 
   5  -4   3       24.88       29.35      1.90 o 
   6  -4   3       47.68       57.58      2.73 o 
  -6  -3   3        2.76        1.59      1.69 o 
  -5  -3   3        1.04        2.26      1.11 o 
  -4  -3   3        8.85        9.58      1.32 o 
  -3  -3   3       34.35       26.17      1.52 o 
  -2  -3   3       93.72       80.27      0.92 o 
  -1  -3   3       70.17       88.36      1.82 o 
   0  -3   3       83.79       99.58      1.71 o 
   1  -3   3       54.30       63.27      1.54 o 
   2  -3   3      176.23      216.75      3.02 o 
   3  -3   3      129.67      130.56      2.63 o 
   4  -3   3       24.83       27.76      1.63 o 
   5  -3   3        1.64        1.59      1.10 o 
   6  -3   3       34.95       39.19      2.43 o 
  -6  -2   3       10.18       11.61      1.58 o 
  -5  -2   3       40.64       36.51      2.17 o 
  -4  -2   3       19.15       18.44      1.50 o 
  -3  -2   3       16.44       13.05      1.12 o 
  -2  -2   3        3.88        3.60      0.65 o 
  -1  -2   3      738.46      802.73      4.69 o 
   0  -2   3      870.12      994.39     30.96 o 
   1  -2   3     5095.76     4831.21     47.78 o 
   2  -2   3      840.72      747.90      0.64 o 
   3  -2   3      410.31      405.14      4.25 o 
   4  -2   3      921.51      970.61      7.61 o 
   5  -2   3        0.15        0.08      1.20 o 
   6  -2   3        9.03       10.52      1.57 o 
  -6  -1   3        0.63        4.35      1.35 o 
  -5  -1   3        0.49        1.17      1.36 o 
  -4  -1   3       15.60       14.77      1.37 o 
  -3  -1   3      107.13      124.75      2.39 o 
  -2  -1   3      133.58      135.45      2.08 o 
  -1  -1   3      403.44      409.40      3.04 o 
   0  -1   3      175.03      196.02      1.36 o 
   1  -1   3        0.06        0.62      0.36 o 
   2  -1   3        0.27        0.13      0.49 o 
   3  -1   3      135.32      130.56      2.53 o 
   4  -1   3      432.58      446.92      5.32 o 
   5  -1   3        4.34        5.91      1.30 o 
   6  -1   3        0.18        0.29      1.17 o 
  -7   0   3        2.83        3.58      1.48 o 
  -6   0   3       51.44       48.50      2.94 o 
  -5   0   3       61.77       57.97      2.51 o 
  -4   0   3      203.25      191.75      3.25 o 
  -3   0   3       10.53       12.07      0.81 o 
  -2   0   3      162.43      153.88      2.08 o 
  -1   0   3     1622.59     1426.98     22.20 o 
   0   0   3       16.82       22.59      0.48 o 
   1   0   3      362.51      458.34      3.39 o 
   2   0   3       31.04        0.72      0.44 o 
   3   0   3      469.29      316.32      0.76 o 
   4   0   3      132.60      132.78      3.42 o 
   5   0   3       19.91       26.86      1.89 o 
   6   0   3        0.37        0.50      1.43 o 
  -7   1   3        0.70        1.53      1.20 o 
  -6   1   3       51.84       53.66      2.92 o 
  -5   1   3       67.02       55.75      2.36 o 
  -4   1   3       26.68       27.01      1.37 o 
  -3   1   3       69.49       55.69      1.54 o 
  -2   1   3      514.62      488.39      3.73 o 
  -1   1   3     9154.88     8096.62     56.19 o 
   0   1   3      326.72      424.07     38.58 o 
   1   1   3     2030.53     1942.91     32.04 o 
   2   1   3      192.12      181.07      0.55 o 
   3   1   3        3.27        2.07      0.94 o 
   4   1   3       18.42       19.89      1.55 o 
   5   1   3        1.28        2.93      1.06 o 
   6   1   3        0.04        1.21      1.46 o 
  -7   2   3       22.91       23.90      2.51 o 
  -6   2   3       93.24      100.93      3.61 o 
  -5   2   3       21.49       20.50      1.56 o 
  -4   2   3       64.57       74.05      2.21 o 
  -3   2   3      240.57      233.08      3.17 o 
  -2   2   3      976.63      889.26      5.31 o 
  -1   2   3     2792.20     2420.04      0.42 o 
   0   2   3      401.96      464.15     20.55 o 
   1   2   3       13.71       17.11      0.96 o 
   2   2   3       86.07       66.65      0.75 o 
   3   2   3      164.36      131.95      0.87 o 
   4   2   3      103.99      111.98      3.38 o 
   5   2   3        4.03        4.02      1.45 o 
   6   2   3       34.29       34.14      2.61 o 
  -7   3   3       28.65       24.57      2.37 o 
  -6   3   3        2.01        1.93      1.36 o 
  -5   3   3      100.04      113.28      3.29 o 
  -4   3   3      276.55      296.02      4.35 o 
  -3   3   3       25.99       27.42      1.33 o 
  -2   3   3       11.26        1.15      0.49 o 
  -1   3   3        4.94        2.56      0.58 o 
   0   3   3      149.20      163.38      4.84 o 
   1   3   3     1272.19     1371.89      7.42 o 
   2   3   3       32.37       28.24      1.43 o 
   3   3   3       56.24       50.24      2.13 o 
   4   3   3      176.94      198.69      4.37 o 
   5   3   3       24.52       27.80      2.43 o 
  -7   4   3        0.87        2.25      1.35 o 
  -6   4   3        9.95        6.61      1.71 o 
  -5   4   3       41.12       44.97      2.48 o 
  -4   4   3        4.23        4.82      1.15 o 
  -3   4   3      156.53      177.14      3.07 o 
  -2   4   3      165.63      182.43      2.83 o 
  -1   4   3        1.22        0.27      0.52 o 
   0   4   3      394.62      369.36      6.29 o 
   1   4   3      257.15      258.07      3.62 o 
   2   4   3       57.50       52.75      0.83 o 
   3   4   3       61.89       69.38      2.63 o 
   4   4   3       50.48       59.77      2.86 o 
   5   4   3       18.37       17.30      1.81 o 
  -7   5   3       14.12        9.28      1.79 o 
  -6   5   3      139.60      143.93      4.28 o 
  -5   5   3      128.43      131.94      3.95 o 
  -4   5   3       21.93       19.08      1.58 o 
  -3   5   3       51.16       56.09      1.95 o 
  -2   5   3      171.39      166.63      3.03 o 
  -1   5   3      688.56      701.26      5.78 o 
   0   5   3      100.42      103.11      5.21 o 
   1   5   3        2.72        1.85      0.83 o 
   2   5   3       23.99       25.39      1.62 o 
   3   5   3       21.51        0.54      1.21 o 
   4   5   3        3.68        9.67      1.35 o 
  -6   6   3        4.42        4.58      1.79 o 
  -5   6   3       21.69       18.25      1.88 o 
  -4   6   3       52.75       56.56      2.47 o 
  -3   6   3      185.61      173.80      0.97 o 
  -2   6   3      205.55      219.57      3.85 o 
  -1   6   3      277.98      295.48      4.26 o 
   0   6   3       21.99       17.98      0.97 o 
   1   6   3        2.57        4.29      1.01 o 
   2   6   3       49.94       39.88      1.39 o 
   3   6   3        0.33        1.26      1.26 o 
   4   6   3        0.11        0.00      1.13 o 
  -6   7   3       13.12       14.97      2.03 o 
  -5   7   3       11.81       16.06      1.56 o 
  -4   7   3        0.39        0.17      1.24 o 
  -3   7   3      166.13      179.89      4.18 o 
  -2   7   3      160.82      174.00      3.96 o 
  -1   7   3       23.88       29.64      1.76 o 
   0   7   3        0.46        0.59      0.59 o 
   1   7   3       31.27       31.20      2.08 o 
   2   7   3       31.56       34.60      2.30 o 
   3   7   3        0.08        0.71      0.95 o 
  -6   8   3        0.10        1.15      1.43 o 
  -5   8   3        0.11        1.21      1.68 o 
  -4   8   3        4.31        1.50      1.58 o 
  -3   8   3       32.70       36.73      2.51 o 
  -2   8   3       25.14       27.36      2.11 o 
  -1   8   3        0.37        0.50      0.90 o 
   0   8   3        0.50        0.83      0.90 o 
   1   8   3        6.04       11.99      1.77 o 
   2   8   3       10.37       10.40      1.79 o 
  -5   9   3        1.20        1.72      1.72 o 
  -4   9   3        3.00        1.44      1.44 o 
  -3   9   3        8.66        7.86      1.71 o 
  -2   9   3        2.45        2.27      1.45 o 
  -1   9   3        0.20        1.80      1.34 o 
   0   9   3       15.21       22.69      1.59 o 
   1   9   3        7.76        8.43      1.77 o 
  -4  10   3        0.43        0.00      1.54 o 
  -3  10   3       30.48        1.54      1.62 o 
  -2  10   3       20.92       25.91      2.23 o 
  -1  10   3        5.90        6.55      1.75 o 
   0  10   3        5.81        6.37      1.20 o 
  -1 -10   4        1.91        1.21      1.57 o 
   0 -10   4        0.18        0.03      0.81 o 
   1 -10   4        2.27        3.89      1.37 o 
   2 -10   4        6.82        8.52      1.83 o 
   3 -10   4       18.35       21.30      1.98 o 
   4 -10   4        0.10        2.14      1.16 o 
  -2  -9   4       20.99       28.83      2.38 o 
  -1  -9   4       35.25       44.53      2.66 o 
   0  -9   4       11.96       12.42      1.18 o 
   1  -9   4      160.17      166.66      4.45 o 
   2  -9   4        1.81        2.85      1.36 o 
   3  -9   4       19.11        0.45      1.20 o 
   4  -9   4        3.06        2.89      1.33 o 
   5  -9   4        0.65        0.81      1.32 o 
  -3  -8   4        0.93        0.88      1.56 o 
  -2  -8   4        7.62       12.01      1.52 o 
  -1  -8   4       13.49       15.27      1.73 o 
   0  -8   4       27.80       34.15      1.56 o 
   1  -8   4       49.84       50.36      2.51 o 
   2  -8   4        1.16        0.08      1.19 o 
   3  -8   4       14.25       17.85      1.60 o 
   4  -8   4        5.76        1.24      1.24 o 
   5  -8   4       18.17       15.00      1.83 o 
  -4  -7   4        1.49        1.41      1.48 o 
  -3  -7   4        6.45       11.03      1.71 o 
  -2  -7   4        8.16        8.39      1.40 o 
  -1  -7   4        4.45        2.70      1.25 o 
   0  -7   4       17.54       15.43      1.70 o 
   1  -7   4       14.47       18.51      1.51 o 
   2  -7   4       36.69       43.05      2.08 o 
   3  -7   4       41.67       43.37      1.03 o 
   4  -7   4        0.89        2.06      1.17 o 
   5  -7   4       17.98       17.01      1.65 o 
   6  -7   4        0.99        0.52      1.27 o 
  -4  -6   4        7.22        7.19      1.56 o 
  -3  -6   4        0.53        1.23      1.38 o 
  -2  -6   4        5.79        6.83      1.27 o 
  -1  -6   4        0.21        1.01      1.01 o 
   0  -6   4       28.70       25.13      1.04 o 
   1  -6   4       12.91       12.88      1.26 o 
   2  -6   4      229.37      242.93      3.89 o 
   3  -6   4       78.80       92.63      2.77 o 
   4  -6   4        4.27        7.25      1.29 o 
   5  -6   4        3.23        2.23      1.25 o 
   6  -6   4       16.24       12.43      1.73 o 
  -5  -5   4        7.29        7.89      1.89 o 
  -4  -5   4       24.08        0.71      1.16 o 
  -3  -5   4       45.95        1.29      1.29 o 
  -2  -5   4       64.90       69.35      2.33 o 
  -1  -5   4      108.43      122.22      2.69 o 
   0  -5   4        5.19        8.59      0.64 o 
   1  -5   4       11.72       12.49      1.13 o 
   2  -5   4        2.81        0.96      0.89 o 
   3  -5   4      335.26      386.44      4.84 o 
   4  -5   4      201.82      185.02      1.57 o 
   5  -5   4        0.03        1.05      0.94 o 
   6  -5   4       21.83       20.08      1.94 o 
  -5  -4   4        4.35        2.02      1.47 o 
  -4  -4   4       10.42       12.58      1.50 o 
  -3  -4   4       24.30       23.83      1.72 o 
  -2  -4   4      226.19      242.84      3.62 o 
  -1  -4   4      204.56      207.89      3.12 o 
   0  -4   4        1.60        1.80      0.45 o 
   1  -4   4     3238.29     3084.44     47.52 o 
   2  -4   4     1329.81     1451.11      8.14 o 
   3  -4   4       60.74       46.53      0.89 o 
   4  -4   4        5.63        4.96      1.18 o 
   5  -4   4        8.26        7.41      1.41 o 
   6  -4   4       11.54       10.68      1.75 o 
  -6  -3   4       11.04       15.82      1.96 o 
  -5  -3   4        2.09        0.46      1.39 o 
  -4  -3   4        4.64        7.12      1.21 o 
  -3  -3   4      460.66      450.76      5.07 o 
  -2  -3   4      162.06      132.47      0.56 o 
  -1  -3   4      825.94     1000.49      5.94 o 
   0  -3   4      135.10      146.52      3.39 o 
   1  -3   4       88.28       91.04      1.94 o 
   2  -3   4      579.24      643.30      5.13 o 
   3  -3   4        2.21        0.54      0.88 o 
   4  -3   4      406.08      415.79      5.27 o 
   5  -3   4        6.32        9.48      1.36 o 
   6  -3   4       16.87       12.05      1.95 o 
  -6  -2   4        3.17        1.01      1.32 o 
  -5  -2   4       78.32       81.62      3.04 o 
  -4  -2   4      115.61      115.35      3.11 o 
  -3  -2   4      701.85      660.11      5.65 o 
  -2  -2   4       16.54       17.89      0.95 o 
  -1  -2   4      518.71      530.18      3.99 o 
   0  -2   4       49.50       49.56      0.98 o 
   1  -2   4      182.89      218.69      2.66 o 
   2  -2   4       74.31       79.11      1.83 o 
   3  -2   4       16.02       11.82      1.02 o 
   4  -2   4        0.31        3.62      1.27 o 
   5  -2   4       67.28       64.16      2.84 o 
   6  -2   4        1.89        3.54      1.21 o 
  -6  -1   4        7.58        8.49      1.72 o 
  -5  -1   4       75.86       86.76      3.02 o 
  -4  -1   4       63.40       61.83      2.22 o 
  -3  -1   4        0.05        0.25      0.54 o 
  -2  -1   4       23.15        0.07      0.52 o 
  -1  -1   4        0.22        1.43      0.38 o 
   0  -1   4        0.03       12.52      0.48 o 
   1  -1   4      399.93      431.30      3.47 o 
   2  -1   4      290.69      247.17      0.54 o 
   3  -1   4      321.31      333.87      4.05 o 
   4  -1   4       93.98      108.23      3.20 o 
   5  -1   4        6.14        2.66      1.20 o 
   6  -1   4       32.63       28.15      2.17 o 
  -7   0   4        2.52        3.17      1.52 o 
  -6   0   4       34.86       34.60      2.35 o 
  -5   0   4        0.48        0.35      1.15 o 
  -4   0   4        1.49        2.86      0.73 o 
  -3   0   4       24.34       28.06      1.21 o 
  -2   0   4       31.87       28.41      1.02 o 
  -1   0   4      359.77      343.38      2.86 o 
   0   0   4      223.40      226.76      6.88 o 
   1   0   4       29.50       34.48      1.05 o 
   2   0   4       54.43       50.83      1.55 o 
   3   0   4      505.09      556.50      5.44 o 
   4   0   4      729.82      807.99      7.64 o 
   5   0   4        0.00        0.99      1.12 o 
   6   0   4       48.54       49.70      2.86 o 
  -7   1   4        0.02        0.00      1.59 o 
  -6   1   4        5.22        7.36      1.49 o 
  -5   1   4       21.60       21.40      1.62 o 
  -4   1   4       64.98       68.21      2.07 o 
  -3   1   4      611.94      610.67      5.00 o 
  -2   1   4      958.29     1041.81      5.69 o 
  -1   1   4      613.36      731.01      4.39 o 
   0   1   4       15.76       16.79      0.79 o 
   1   1   4     1640.90     1593.20     30.92 o 
   2   1   4     1292.92     1327.00      7.60 o 
   3   1   4       24.18        0.00      1.04 o 
   4   1   4       12.93        1.48      1.48 o 
   5   1   4        2.93        5.02      1.46 o 
   6   1   4        6.46        9.00      2.05 o 
  -7   2   4        4.84        8.58      1.73 o 
  -6   2   4       26.02       31.53      2.25 o 
  -5   2   4        5.64       10.43      1.36 o 
  -4   2   4        0.70        0.27      0.87 o 
  -3   2   4     1230.49     1260.91      7.39 o 
  -2   2   4     1652.71     1471.17      0.68 o 
  -1   2   4        3.55        5.81      0.67 o 
   0   2   4      352.93      372.41     12.31 o 
   1   2   4      446.62      476.88      4.35 o 
   2   2   4       29.03       19.60      1.23 o 
   3   2   4        2.88        5.73      0.94 o 
   4   2   4      125.81      132.94      3.75 o 
   5   2   4       25.21       29.15      2.20 o 
  -7   3   4       19.06       20.23      2.20 o 
  -6   3   4        5.21        6.61      1.66 o 
  -5   3   4      349.57      377.44      5.89 o 
  -4   3   4      301.26      302.23      4.51 o 
  -3   3   4      212.14      188.49      3.09 o 
  -2   3   4        0.94        4.18      0.71 o 
  -1   3   4      299.94      288.48      3.25 o 
   0   3   4      187.15      174.05      6.92 o 
   1   3   4      345.22      332.68      4.02 o 
   2   3   4        4.98        0.55      0.59 o 
   3   3   4        5.17        4.53      1.02 o 
   4   3   4       42.43       45.97      2.54 o 
   5   3   4        0.42        3.04      1.41 o 
  -7   4   4        4.97        8.01      1.53 o 
  -6   4   4        0.32        1.30      1.44 o 
  -5   4   4       65.48       70.60      2.97 o 
  -4   4   4      205.87      209.85      3.97 o 
  -3   4   4        0.20        0.26      0.66 o 
  -2   4   4      235.43      238.43      3.39 o 
  -1   4   4       51.18       63.70      1.83 o 
   0   4   4      196.77      206.57      2.39 o 
   1   4   4       80.89       83.12      2.30 o 
   2   4   4        0.05        1.05      0.70 o 
   3   4   4       13.41        0.45      0.84 o 
   4   4   4       38.57       41.21      2.52 o 
   5   4   4        2.71        1.12      1.09 o 
  -7   5   4        0.66        0.11      1.39 o 
  -6   5   4       33.86       44.63      2.78 o 
  -5   5   4        2.15        5.93      1.27 o 
  -4   5   4       18.61       19.57      1.68 o 
  -3   5   4       28.46       32.77      1.74 o 
  -2   5   4        5.12        1.89      0.81 o 
  -1   5   4        1.61        2.05      0.94 o 
   0   5   4        5.89        5.95      0.64 o 
   1   5   4        0.06        0.27      1.35 o 
   2   5   4       21.91       26.76      1.68 o 
   3   5   4       26.10       35.61      2.01 o 
   4   5   4       62.33       68.16      3.05 o 
  -6   6   4        4.07        7.56      1.80 o 
  -5   6   4       15.18       14.03      2.01 o 
  -4   6   4       14.65       18.11      1.72 o 
  -3   6   4        0.11        0.48      0.98 o 
  -2   6   4       35.23       37.16      1.90 o 
  -1   6   4       26.93       24.68      1.68 o 
   0   6   4       14.26       10.26      0.81 o 
   1   6   4       15.36       18.99      1.53 o 
   2   6   4       44.05       44.30      2.24 o 
   3   6   4       10.55       13.26      1.63 o 
   4   6   4        0.08        0.53      0.94 o 
  -6   7   4       31.23       29.88      2.65 o 
  -5   7   4        5.74        8.73      1.63 o 
  -4   7   4       43.70        1.50      1.57 o 
  -3   7   4      164.00      169.43      4.24 o 
  -2   7   4      196.44      198.09      4.29 o 
  -1   7   4      133.17      140.81      3.60 o 
   0   7   4       30.68       30.43      4.41 o 
   1   7   4      176.73      206.69      4.68 o 
   2   7   4        8.23        1.98      1.32 o 
   3   7   4        0.01        1.14      1.14 o 
  -6   8   4        5.82        5.61      1.91 o 
  -5   8   4       35.68       40.96      2.58 o 
  -4   8   4       43.49       57.68      2.93 o 
  -3   8   4       34.54       31.01      2.43 o 
  -2   8   4        0.13        1.13      1.31 o 
  -1   8   4        2.04        3.45      1.35 o 
   0   8   4       51.34       54.58      1.91 o 
   1   8   4       55.07       59.89      3.10 o 
   2   8   4        7.36       10.27      1.42 o 
  -5   9   4        7.81        0.43      1.40 o 
  -4   9   4       30.44       37.82      2.76 o 
  -3   9   4        9.40        0.00      1.47 o 
  -2   9   4       38.85       41.69      2.54 o 
  -1   9   4        6.47        8.58      1.79 o 
   0   9   4        0.02        0.72      1.00 o 
   1   9   4        7.63        3.68      1.71 o 
  -3  10   4       21.34       19.83      2.31 o 
  -2  10   4        5.51        6.97      1.59 o 
  -1  10   4        1.00        2.27      1.54 o 
   0 -10   5        2.81        2.46      0.92 o 
   1 -10   5        4.31        7.28      1.64 o 
   2 -10   5        0.17        1.76      1.36 o 
   3 -10   5        0.54        0.37      1.43 o 
  -2  -9   5        0.14        0.29      1.42 o 
  -1  -9   5        1.90        1.18      1.35 o 
   0  -9   5        0.41        0.65      0.87 o 
   1  -9   5       23.21       31.76      2.17 o 
   2  -9   5      100.33      116.66      3.74 o 
   3  -9   5        2.09        1.94      1.39 o 
   4  -9   5        8.87        0.27      1.35 o 
  -3  -8   5        0.44        1.86      1.32 o 
  -2  -8   5        0.00        0.46      1.22 o 
  -1  -8   5       87.37       73.28      1.20 o 
   0  -8   5       60.79       69.64      2.02 o 
   1  -8   5       28.43       29.73      2.17 o 
   2  -8   5        5.29        0.08      1.18 o 
   3  -8   5        5.09        2.30      1.16 o 
   4  -8   5       17.45       21.86      1.96 o 
   5  -8   5       17.39       18.74      1.89 o 
  -4  -7   5       12.24       18.69      2.12 o 
  -3  -7   5        4.78        4.85      1.42 o 
  -2  -7   5        0.90        2.22      1.08 o 
  -1  -7   5       70.72       77.38      2.89 o 
   0  -7   5       75.74       82.49      2.52 o 
   1  -7   5      220.78      228.20      4.14 o 
   2  -7   5       13.72       14.00      1.63 o 
   3  -7   5       19.40       21.91      1.71 o 
   4  -7   5        3.92        1.39      1.44 o 
   5  -7   5        8.81        6.86      1.39 o 
  -4  -6   5        7.47       12.09      1.53 o 
  -3  -6   5        0.44        0.08      0.87 o 
  -2  -6   5       32.61       36.35      2.05 o 
  -1  -6   5      186.10      165.75      0.85 o 
   0  -6   5      105.11      116.27      2.04 o 
   1  -6   5        3.33        1.51      0.99 o 
   2  -6   5      364.58      379.13      5.06 o 
   3  -6   5        1.52        0.07      0.92 o 
   4  -6   5        1.70        2.08      1.17 o 
   5  -6   5        7.63        8.01      1.45 o 
   6  -6   5       23.63       22.76      2.16 o 
  -5  -5   5        2.98        1.92      1.40 o 
  -4  -5   5        3.76        3.74      1.33 o 
  -3  -5   5       17.73       16.64      1.58 o 
  -2  -5   5        0.74        1.84      0.98 o 
  -1  -5   5       70.55       79.07      2.27 o 
   0  -5   5        4.97        8.45      0.68 o 
   1  -5   5      158.02      158.94      3.13 o 
   2  -5   5        6.20        5.70      1.11 o 
   3  -5   5       20.31       20.62      1.61 o 
   4  -5   5       11.46       17.06      1.55 o 
   5  -5   5        1.27        3.52      1.35 o 
   6  -5   5       45.35       49.90      2.60 o 
  -5  -4   5       12.19        8.64      1.64 o 
  -4  -4   5        1.21        2.24      1.34 o 
  -3  -4   5       28.82       29.77      1.85 o 
  -2  -4   5        1.27        0.84      0.75 o 
  -1  -4   5       46.61       58.18      1.78 o 
   0  -4   5       74.21       79.55      1.39 o 
   1  -4   5     1172.66     1296.71      7.58 o 
   2  -4   5     1247.93     1356.75      8.17 o 
   3  -4   5       20.13        1.03      0.98 o 
   4  -4   5      176.72      161.24      3.70 o 
   5  -4   5       87.02       95.87      3.33 o 
   6  -4   5       31.49       35.62      2.39 o 
  -6  -3   5        0.57        1.22      1.32 o 
  -5  -3   5        2.36        3.13      1.32 o 
  -4  -3   5      151.53      142.60      3.77 o 
  -3  -3   5       42.25       45.15      1.94 o 
  -2  -3   5       89.17      104.78      2.36 o 
  -1  -3   5       57.35       47.70      1.48 o 
   0  -3   5      372.48      380.63      2.59 o 
   1  -3   5      490.83      513.89      4.45 o 
   2  -3   5       66.07       76.01      2.03 o 
   3  -3   5       38.05       40.13      0.81 o 
   4  -3   5       19.14       20.69      1.71 o 
   5  -3   5       54.46       59.75      2.70 o 
   6  -3   5        1.83        1.86      1.50 o 
  -6  -2   5        0.59        0.79      1.09 o 
  -5  -2   5       32.83       33.88      2.21 o 
  -4  -2   5      316.69      304.56      4.62 o 
  -3  -2   5       17.30       19.00      1.20 o 
  -2  -2   5        0.92        2.08      0.56 o 
  -1  -2   5      647.45      624.92      4.51 o 
   0  -2   5      356.31      335.16      4.89 o 
   1  -2   5      907.74     1083.15      6.03 o 
   2  -2   5        9.74       10.46      0.85 o 
   3  -2   5      106.63       82.58      0.93 o 
   4  -2   5      159.35      119.97      1.17 o 
   5  -2   5       22.39       25.40      2.14 o 
   6  -2   5        0.03        1.12      1.12 o 
  -6  -1   5        0.13        0.18      1.23 o 
  -5  -1   5       20.43       19.74      1.77 o 
  -4  -1   5      120.30      111.53      2.90 o 
  -3  -1   5       16.02       14.68      0.96 o 
  -2  -1   5        2.62        0.24      0.58 o 
  -1  -1   5     1328.73     1223.72     24.82 o 
   0  -1   5      734.16      762.98     11.93 o 
   1  -1   5       35.84       37.87      1.18 o 
   2  -1   5      382.97      382.18      3.96 o 
   3  -1   5        0.49        0.86      1.04 o 
   4  -1   5      152.65      156.83      3.80 o 
   5  -1   5        1.80        2.45      1.30 o 
   6  -1   5        1.52        1.36      1.43 o 
  -7   0   5        9.54        4.85      1.67 o 
  -6   0   5       42.39       35.79      2.51 o 
  -5   0   5       70.26       74.37      2.79 o 
  -4   0   5       43.44       44.34      1.79 o 
  -3   0   5       49.15       54.02      1.66 o 
  -2   0   5      667.82      696.22      4.84 o 
  -1   0   5     1110.83     1046.95     22.58 o 
   0   0   5        6.26        5.35      0.84 o 
   1   0   5        1.42        1.69      0.44 o 
   2   0   5        0.07        1.20      0.74 o 
   3   0   5       52.74       43.80      0.89 o 
   4   0   5       11.21       14.57      1.72 o 
   5   0   5      103.41       96.55      3.66 o 
   6   0   5        6.47        4.93      1.86 o 
  -7   1   5       39.25       39.86      2.73 o 
  -6   1   5       24.33       24.66      2.20 o 
  -5   1   5       20.79       23.61      1.70 o 
  -4   1   5       16.54       10.41      1.19 o 
  -3   1   5      488.49      487.48      4.68 o 
  -2   1   5      179.41      202.31      2.76 o 
  -1   1   5        1.49        4.45      0.57 o 
   0   1   5        0.45        0.68      0.30 o 
   1   1   5      222.92      231.55      3.12 o 
   2   1   5      650.18      722.01      5.91 o 
   3   1   5      109.57       87.53      1.14 o 
   4   1   5      107.80      105.55      3.44 o 
   5   1   5       53.55       57.46      3.03 o 
   6   1   5       30.79       41.65      2.71 o 
  -7   2   5        0.01        3.86      1.58 o 
  -6   2   5       23.11       21.05      1.84 o 
  -5   2   5       28.46       27.58      2.02 o 
  -4   2   5        1.48        0.34      1.11 o 
  -3   2   5        6.77        7.20      0.96 o 
  -2   2   5      895.05      972.76      6.16 o 
  -1   2   5       12.02        5.96      0.71 o 
   0   2   5       79.67       75.15      1.63 o 
   1   2   5      184.85      169.04      2.84 o 
   2   2   5      117.98      106.72      0.88 o 
   3   2   5        4.10        5.67      1.03 o 
   4   2   5       79.99       74.13      3.13 o 
   5   2   5       45.72       50.32      2.92 o 
  -7   3   5       12.47       16.31      2.17 o 
  -6   3   5        2.23        3.20      1.29 o 
  -5   3   5      128.65      136.54      3.78 o 
  -4   3   5      268.35      257.16      4.40 o 
  -3   3   5       73.30       62.68      1.95 o 
  -2   3   5      181.59      187.80      2.95 o 
  -1   3   5     2319.59     2157.19     39.10 o 
   0   3   5      753.39      790.14     30.47 o 
   1   3   5       38.77       29.52      1.48 o 
   2   3   5        0.56        0.30      0.66 o 
   3   3   5        8.21        0.94      0.94 o 
   4   3   5       77.02       96.79      3.51 o 
   5   3   5        2.39        7.59      1.37 o 
  -7   4   5        0.43        1.66      1.66 o 
  -6   4   5        0.28        0.33      1.50 o 
  -5   4   5        6.72        7.32      1.52 o 
  -4   4   5       90.60       88.50      2.75 o 
  -3   4   5       28.89        0.46      0.74 o 
  -2   4   5       35.69       30.31      1.41 o 
  -1   4   5     1060.11     1121.53      7.37 o 
   0   4   5      204.62      205.78      7.29 o 
   1   4   5       58.31       58.29      2.05 o 
   2   4   5       43.47        0.83      0.83 o 
   3   4   5        4.32        5.76      1.16 o 
   4   4   5       12.54       13.70      1.78 o 
  -7   5   5        2.78        4.30      1.83 o 
  -6   5   5       60.81       74.40      3.52 o 
  -5   5   5       98.85      105.56      3.63 o 
  -4   5   5        0.04        2.20      1.00 o 
  -3   5   5       51.05       49.97      1.17 o 
  -2   5   5      183.29      190.72      3.58 o 
  -1   5   5      178.48      187.30      3.49 o 
   0   5   5        1.59        1.77      0.57 o 
   1   5   5       22.20       18.07      1.30 o 
   2   5   5        0.52        2.84      1.27 o 
   3   5   5        1.22        3.17      1.26 o 
   4   5   5        3.10        0.09      1.08 o 
  -6   6   5       73.17       71.81      3.70 o 
  -5   6   5        9.20       12.03      1.73 o 
  -4   6   5       11.64       14.23      1.73 o 
  -3   6   5       39.48       40.29      2.11 o 
  -2   6   5       25.54       23.81      1.84 o 
  -1   6   5       20.15       18.75      1.50 o 
   0   6   5        4.69        2.36      1.51 o 
   1   6   5        0.01        0.22      1.08 o 
   2   6   5        1.01        1.45      1.45 o 
   3   6   5        0.98        1.25      1.00 o 
  -6   7   5       35.18       34.01      2.88 o 
  -5   7   5        2.48        2.70      1.53 o 
  -4   7   5        6.47        0.37      1.49 o 
  -3   7   5        0.70        0.67      1.28 o 
  -2   7   5      121.61      139.36      3.89 o 
  -1   7   5        1.92        3.89      1.17 o 
   0   7   5       37.13       45.78      1.69 o 
   1   7   5       23.74       30.05      2.22 o 
   2   7   5        3.58        6.48      1.43 o 
   3   7   5        0.11        0.72      0.91 o 
  -5   8   5        6.82        5.72      1.75 o 
  -4   8   5       46.64       50.07      2.86 o 
  -3   8   5       18.57       23.16      1.86 o 
  -2   8   5       14.12       17.60      1.73 o 
  -1   8   5       30.10       33.46      2.26 o 
   0   8   5       19.29       20.61      1.50 o 
   1   8   5       48.91       57.42      3.00 o 
   2   8   5        0.13        0.09      1.18 o 
  -5   9   5        0.01        0.12      1.38 o 
  -4   9   5       16.66        1.49      1.49 o 
  -3   9   5        1.68        4.34      1.31 o 
  -2   9   5       13.14       10.71      1.91 o 
  -1   9   5       22.14       25.96      2.50 o 
   0   9   5        1.51        1.53      1.06 o 
  -3  10   5        0.19        1.07      1.32 o 
  -2  10   5        5.10        0.63      1.43 o 
   0 -10   6        3.62        2.57      1.01 o 
   1 -10   6        1.98        4.14      1.51 o 
   2 -10   6        0.83        0.09      1.40 o 
   3 -10   6        6.88        7.96      1.54 o 
  -2  -9   6        7.20        7.43      1.58 o 
  -1  -9   6        0.35        1.29      1.29 o 
   0  -9   6        1.17        1.47      0.95 o 
   1  -9   6        0.01        2.18      1.44 o 
   2  -9   6        0.71        1.68      1.31 o 
   3  -9   6       12.52        0.72      1.27 o 
   4  -9   6       20.72       24.36      2.02 o 
  -3  -8   6        0.00        0.40      1.35 o 
  -2  -8   6       16.48       17.00      1.83 o 
  -1  -8   6        0.08        0.25      1.37 o 
   0  -8   6       10.28       10.87      1.61 o 
   1  -8   6        0.82        0.55      1.21 o 
   2  -8   6        4.02        3.58      1.39 o 
   3  -8   6       36.62       42.15      2.31 o 
   4  -8   6       35.08        0.88      1.19 o 
   5  -8   6        2.97        6.28      1.47 o 
  -4  -7   6       10.66       13.52      1.94 o 
  -3  -7   6        1.80        3.97      1.12 o 
  -2  -7   6        6.25        7.01      1.28 o 
  -1  -7   6       79.98       89.23      3.13 o 
   0  -7   6       27.07       30.85      2.42 o 
   1  -7   6       94.88      102.09      3.05 o 
   2  -7   6      102.76       91.53      3.18 o 
   3  -7   6        6.97        0.40      1.30 o 
   4  -7   6      119.87      127.05      3.83 o 
   5  -7   6       35.87       34.88      2.31 o 
  -4  -6   6        1.09        2.92      1.26 o 
  -3  -6   6        0.38        0.34      1.05 o 
  -2  -6   6       32.45       42.23      2.22 o 
  -1  -6   6      215.59      253.37      4.36 o 
   0  -6   6      160.62      178.55      2.58 o 
   1  -6   6      395.99      425.83      5.33 o 
   2  -6   6      509.70      530.82      6.09 o 
   3  -6   6      250.03      276.34      4.62 o 
   4  -6   6        2.20        0.72      0.95 o 
   5  -6   6        2.40        1.77      1.22 o 
  -5  -5   6        6.89       10.43      1.59 o 
  -4  -5   6        0.18        1.27      1.27 o 
  -3  -5   6        9.97        0.31      1.00 o 
  -2  -5   6       69.91       84.03      2.69 o 
  -1  -5   6       30.75       28.72      1.52 o 
   0  -5   6       10.61       14.11      0.81 o 
   1  -5   6       23.30       27.51      1.63 o 
   2  -5   6      151.17      124.34      1.03 o 
   3  -5   6      201.02      204.16      1.21 o 
   4  -5   6       36.17       22.94      1.86 o 
   5  -5   6       11.65        5.61      1.63 o 
   6  -5   6        0.02        0.09      1.38 o 
  -5  -4   6        1.78        2.81      1.40 o 
  -4  -4   6      183.58      199.81      4.67 o 
  -3  -4   6       80.37       88.73      2.76 o 
  -2  -4   6      101.20       97.01      2.53 o 
  -1  -4   6        5.05       25.24      1.24 o 
   0  -4   6        8.53       15.26      5.43 o 
   1  -4   6        1.62        0.48      0.89 o 
   2  -4   6        6.10        7.03      1.08 o 
   3  -4   6        0.68        2.18      0.97 o 
   4  -4   6        3.30        2.78      0.96 o 
   5  -4   6       42.03       39.98      2.47 o 
   6  -4   6       14.31       18.95      1.85 o 
  -6  -3   6        6.50        3.74      1.58 o 
  -5  -3   6        0.20        1.17      1.17 o 
  -4  -3   6      331.00      381.74      5.67 o 
  -3  -3   6        6.41        6.24      1.08 o 
  -2  -3   6        2.76        0.24      0.70 o 
  -1  -3   6        6.02        7.75      0.79 o 
   0  -3   6        0.82        0.43      0.42 o 
   1  -3   6        6.84        5.09      0.78 o 
   2  -3   6       97.44       85.59      0.70 o 
   3  -3   6       50.63       57.49      2.10 o 
   4  -3   6      126.09      127.99      3.52 o 
   5  -3   6       31.06       39.26      2.46 o 
   6  -3   6        0.05        0.10      1.50 o 
  -6  -2   6        2.77        3.03      1.39 o 
  -5  -2   6        0.25        0.17      1.36 o 
  -4  -2   6        5.44        7.82      1.55 o 
  -3  -2   6       15.61       12.29      1.09 o 
  -2  -2   6       15.81        0.17      0.78 o 
  -1  -2   6        0.02        2.17      0.62 o 
   0  -2   6      520.52      519.32      2.97 o 
   1  -2   6       11.57       13.47      0.97 o 
   2  -2   6        1.41        2.30      0.72 o 
   3  -2   6      175.46      132.11      0.57 o 
   4  -2   6      233.47      307.53      4.93 o 
   5  -2   6      174.85      193.77      4.83 o 
   6  -2   6        0.65        1.41      1.41 o 
  -6  -1   6        2.02        3.51      1.34 o 
  -5  -1   6        4.16        2.50      1.29 o 
  -4  -1   6      154.75      144.66      3.47 o 
  -3  -1   6        4.51        2.51      0.71 o 
  -2  -1   6      981.22      961.32      6.16 o 
  -1  -1   6      111.09       80.84      1.76 o 
   0  -1   6      181.78      167.56      1.86 o 
   1  -1   6       38.70       41.43      1.35 o 
   2  -1   6     1519.99     1595.20      8.61 o 
   3  -1   6      958.56     1037.09      7.98 o 
   4  -1   6      106.95      101.64      3.37 o 
   5  -1   6        0.87        2.31      1.37 o 
   6  -1   6        0.08        1.06      1.20 o 
  -7   0   6        0.09        0.50      1.46 o 
  -6   0   6        8.45       11.58      1.79 o 
  -5   0   6       51.40       53.78      2.57 o 
  -4   0   6       29.08       26.34      1.68 o 
  -3   0   6      218.43      202.58      3.31 o 
  -2   0   6     1372.48     1178.97      0.63 o 
  -1   0   6      922.31      951.59      5.61 o 
   0   0   6        2.56        4.27      0.94 o 
   1   0   6       26.90       25.07      1.12 o 
   2   0   6      277.47      268.99      3.75 o 
   3   0   6      230.69      228.69      1.13 o 
   4   0   6       89.46       98.90      3.30 o 
   5   0   6       57.25       60.33      3.11 o 
   6   0   6        4.39        5.81      1.57 o 
  -7   1   6       38.38       39.79      2.88 o 
  -6   1   6       18.58       23.16      2.18 o 
  -5   1   6       63.57       70.35      2.84 o 
  -4   1   6      618.12      646.26      6.43 o 
  -3   1   6      299.62      277.64      3.80 o 
  -2   1   6       92.98       75.95      1.87 o 
  -1   1   6        0.14        0.17      0.44 o 
   0   1   6       40.31       40.50      3.53 o 
   1   1   6        0.27        0.43      0.63 o 
   2   1   6        1.22        0.64      0.77 o 
   3   1   6        4.71        1.23      1.06 o 
   4   1   6       47.78       42.21      2.47 o 
   5   1   6       29.20       35.06      2.57 o 
  -7   2   6        9.02        5.56      1.95 o 
  -6   2   6        2.56        1.20      1.17 o 
  -5   2   6        2.14        2.00      1.09 o 
  -4   2   6      183.77      183.38      3.64 o 
  -3   2   6      146.63      133.07      2.81 o 
  -2   2   6       46.81       50.40      1.64 o 
  -1   2   6      426.39      485.56      4.42 o 
   0   2   6       42.73       46.82      1.36 o 
   1   2   6       15.44       25.81      1.34 o 
   2   2   6        1.07        1.97      0.77 o 
   3   2   6        4.21        1.04      1.00 o 
   4   2   6       48.93       53.86      2.67 o 
   5   2   6        7.91       14.95      2.03 o 
  -7   3   6       12.18       13.18      2.02 o 
  -6   3   6       11.99       13.01      1.89 o 
  -5   3   6        8.75       10.71      1.60 o 
  -4   3   6       48.91       55.87      2.33 o 
  -3   3   6       61.80       56.52      2.00 o 
  -2   3   6      809.38      677.71      0.75 o 
  -1   3   6      172.45      186.67      3.11 o 
   0   3   6        7.90        7.05      0.67 o 
   1   3   6        7.93        7.41      0.89 o 
   2   3   6        1.61        0.86      0.73 o 
   3   3   6       34.18       46.13      2.34 o 
   4   3   6       22.46       33.67      2.39 o 
   5   3   6       31.41       35.27      2.44 o 
  -7   4   6        1.61        1.33      1.45 o 
  -6   4   6        7.54       12.78      1.78 o 
  -5   4   6       42.45       37.73      2.51 o 
  -4   4   6        3.15        5.10      1.08 o 
  -3   4   6        4.05        3.93      1.02 o 
  -2   4   6       83.56       90.34      2.43 o 
  -1   4   6       74.34       75.31      2.33 o 
   0   4   6      123.24      131.32      5.74 o 
   1   4   6        1.92        3.80      0.92 o 
   2   4   6       10.76       10.29      1.31 o 
   3   4   6       78.49       99.18      3.32 o 
   4   4   6        3.69        0.84      1.23 o 
  -6   5   6        0.63        0.46      1.93 o 
  -5   5   6        6.85        7.46      1.72 o 
  -4   5   6       22.77       24.85      1.72 o 
  -3   5   6       49.27       50.45      2.14 o 
  -2   5   6      250.72      259.84      4.27 o 
  -1   5   6      752.43      755.50      7.11 o 
   0   5   6      104.00      107.79      4.99 o 
   1   5   6      158.08      174.80      3.87 o 
   2   5   6       55.11       48.11      1.15 o 
   3   5   6        9.88        1.38      1.38 o 
   4   5   6        2.46        0.37      1.10 o 
  -6   6   6       16.07       22.43      2.32 o 
  -5   6   6        2.85        6.76      1.35 o 
  -4   6   6       83.54       81.45      3.30 o 
  -3   6   6       69.70       60.41      1.08 o 
  -2   6   6       44.07       39.30      2.18 o 
  -1   6   6       53.46       63.70      2.56 o 
   0   6   6       17.16       16.14      1.03 o 
   1   6   6      110.20      101.80      3.46 o 
   2   6   6       33.53       42.03      2.42 o 
   3   6   6        0.13        0.90      1.06 o 
  -6   7   6        4.54        3.10      1.84 o 
  -5   7   6        1.00        0.75      1.37 o 
  -4   7   6       76.49       75.89      3.60 o 
  -3   7   6       82.80       97.05      3.39 o 
  -2   7   6        0.01        9.64      1.46 o 
  -1   7   6       74.38       82.46      3.21 o 
   0   7   6        5.69        9.02      1.13 o 
   1   7   6        1.17        1.49      1.49 o 
   2   7   6        1.28        0.63      1.04 o 
  -5   8   6        3.47        5.53      1.63 o 
  -4   8   6       23.62       28.02      2.49 o 
  -3   8   6       11.40       14.20      1.80 o 
  -2   8   6       40.19       39.03      2.69 o 
  -1   8   6        5.56        6.05      1.58 o 
   0   8   6        3.71        4.48      1.80 o 
   1   8   6        2.64        4.34      1.39 o 
  -4   9   6        9.88        8.81      1.87 o 
  -3   9   6        1.05        0.75      1.23 o 
  -2   9   6        0.73        0.00      1.40 o 
  -1   9   6       16.77       14.22      1.99 o 
   0   9   6       14.66       20.57      1.52 o 
   0 -10   7       13.65       16.91      1.31 o 
   1 -10   7       13.14       14.24      1.98 o 
   2 -10   7       11.44       13.82      1.93 o 
  -2  -9   7        1.69        3.09      1.37 o 
  -1  -9   7        0.21        1.13      1.13 o 
   0  -9   7       11.24       12.87      1.62 o 
   1  -9   7       34.34       42.45      2.57 o 
   2  -9   7       41.93       42.19      2.57 o 
   3  -9   7        6.11        4.70      1.34 o 
   4  -9   7        8.64        7.61      1.66 o 
  -3  -8   7        4.71        7.24      1.42 o 
  -2  -8   7        0.01        0.28      1.23 o 
  -1  -8   7       24.14       28.05      2.26 o 
   0  -8   7       78.75       88.34      2.26 o 
   1  -8   7        2.52        3.55      1.29 o 
   2  -8   7       12.26        9.43      1.48 o 
   3  -8   7        1.04        2.35      1.14 o 
   4  -8   7        1.76        3.57      1.40 o 
  -4  -7   7        0.53        2.33      1.31 o 
  -3  -7   7        0.18        3.35      1.32 o 
  -2  -7   7        0.00        1.36      1.36 o 
  -1  -7   7       10.29       12.06      1.72 o 
   0  -7   7        0.10        0.15      0.79 o 
   1  -7   7       19.06       21.00      1.81 o 
   2  -7   7       20.09       20.63      1.85 o 
   3  -7   7        0.05        2.79      1.33 o 
   4  -7   7       22.63        0.44      1.09 o 
   5  -7   7        5.30        3.95      1.29 o 
  -4  -6   7        3.73        0.79      1.44 o 
  -3  -6   7        3.00        2.65      1.22 o 
  -2  -6   7       12.66       10.87      1.55 o 
  -1  -6   7        0.07        1.11      1.15 o 
   0  -6   7        0.75        2.26      0.71 o 
   1  -6   7       71.04       77.69      2.76 o 
   2  -6   7      465.78      495.70      6.13 o 
   3  -6   7      163.57      140.30      0.96 o 
   4  -6   7        1.89        1.94      1.15 o 
   5  -6   7       48.21       44.44      2.51 o 
  -5  -5   7        0.66        1.62      1.33 o 
  -4  -5   7        0.01        1.39      1.17 o 
  -3  -5   7       11.00        9.21      1.56 o 
  -2  -5   7       14.06       11.94      1.50 o 
  -1  -5   7        6.01        7.60      1.01 o 
   0  -5   7       69.61       79.09      1.89 o 
   1  -5   7      538.36      468.63      5.38 o 
   2  -5   7       25.01       24.41      1.64 o 
   3  -5   7       11.42       10.21      1.35 o 
   4  -5   7        0.22        0.24      1.18 o 
   5  -5   7       28.75       31.14      2.27 o 
  -5  -4   7       16.28       12.02      1.80 o 
  -4  -4   7       16.43       14.41      1.82 o 
  -3  -4   7       88.25       90.94      2.93 o 
  -2  -4   7       64.14       50.70      0.89 o 
  -1  -4   7        3.78        5.21      0.86 o 
   0  -4   7      160.23      156.96      2.16 o 
   1  -4   7      403.32      446.00      4.93 o 
   2  -4   7       47.36       61.37      2.13 o 
   3  -4   7        2.94        1.20      1.20 o 
   4  -4   7       29.02       37.25      2.08 o 
   5  -4   7       35.80       39.16      2.65 o 
   6  -4   7       17.13       15.78      1.93 o 
  -6  -3   7        5.70        8.08      1.49 o 
  -5  -3   7       13.45       18.76      1.94 o 
  -4  -3   7       16.42       13.03      1.89 o 
  -3  -3   7       57.18       61.59      2.26 o 
  -2  -3   7        5.07        1.19      1.19 o 
  -1  -3   7       18.66       12.64      1.05 o 
   0  -3   7      212.69      221.01      2.28 o 
   1  -3   7      134.67      133.97      2.69 o 
   2  -3   7        9.14        8.76      1.09 o 
   3  -3   7        5.32        3.11      1.22 o 
   4  -3   7        0.10        0.41      1.38 o 
   5  -3   7        8.87       12.01      1.85 o 
   6  -3   7       20.50       17.74      1.96 o 
  -6  -2   7       10.87        9.05      1.84 o 
  -5  -2   7       36.54       44.69      2.52 o 
  -4  -2   7      179.39      204.84      4.04 o 
  -3  -2   7       14.16       15.74      1.21 o 
  -2  -2   7      251.26      207.18      0.88 o 
  -1  -2   7      231.06      225.66      3.11 o 
   0  -2   7      133.22      138.05      3.51 o 
   1  -2   7       30.47       29.17      1.33 o 
   2  -2   7        1.50        0.64      0.73 o 
   3  -2   7       28.78       26.87      1.77 o 
   4  -2   7       69.33       80.86      3.12 o 
   5  -2   7      115.82      116.03      3.95 o 
   6  -2   7        5.09        3.34      1.46 o 
  -6  -1   7       23.51       30.51      2.51 o 
  -5  -1   7        4.01        1.29      1.56 o 
  -4  -1   7       37.88       45.20      2.21 o 
  -3  -1   7       73.33       74.72      2.28 o 
  -2  -1   7      262.58      232.22      0.58 o 
  -1  -1   7       10.01        6.86      0.77 o 
   0  -1   7        0.31        0.73      0.59 o 
   1  -1   7      430.49      390.60      4.14 o 
   2  -1   7      194.26      212.05      3.65 o 
   3  -1   7       55.76       42.86      0.95 o 
   4  -1   7       37.81       39.70      2.42 o 
   5  -1   7       24.11       24.04      2.26 o 
  -6   0   7        4.40        3.55      1.84 o 
  -5   0   7        0.36        1.29      1.29 o 
  -4   0   7       10.93       13.68      1.50 o 
  -3   0   7       32.93       35.81      1.75 o 
  -2   0   7      311.71      315.31      3.88 o 
  -1   0   7      456.53      475.48      4.33 o 
   0   0   7       96.79      107.96      6.26 o 
   1   0   7      599.89      595.37      5.20 o 
   2   0   7      228.83      170.42      0.78 o 
   3   0   7       33.57       34.91      2.01 o 
   4   0   7       22.74       21.63      1.97 o 
   5   0   7       75.95       89.12      3.53 o 
  -7   1   7        2.42        1.31      1.74 o 
  -6   1   7       11.42       14.37      1.85 o 
  -5   1   7       13.79       11.47      1.60 o 
  -4   1   7      253.93      272.34      4.51 o 
  -3   1   7      246.27      222.42      3.67 o 
  -2   1   7      142.73      124.70      2.51 o 
  -1   1   7        9.02       13.17      0.89 o 
   0   1   7      254.20      269.98     11.53 o 
   1   1   7      552.71      551.66      5.27 o 
   2   1   7      101.97       97.78      2.74 o 
   3   1   7       56.69       56.09      2.44 o 
   4   1   7       99.18      119.19      3.98 o 
   5   1   7       38.50       47.25      2.95 o 
  -7   2   7        0.71        0.21      1.50 o 
  -6   2   7        0.58        0.40      1.31 o 
  -5   2   7        6.82        7.33      1.19 o 
  -4   2   7      134.28      138.65      3.35 o 
  -3   2   7      367.91      370.19      4.75 o 
  -2   2   7       54.18       59.28      1.87 o 
  -1   2   7      330.74      343.28      4.06 o 
   0   2   7      331.78      340.47     18.45 o 
   1   2   7      202.49      204.76      3.60 o 
   2   2   7        7.83        0.40      0.99 o 
   3   2   7        0.02        0.73      1.16 o 
   4   2   7       19.71       19.62      2.17 o 
   5   2   7        0.31        3.18      1.50 o 
  -7   3   7        3.68        5.72      1.39 o 
  -6   3   7       12.64       14.25      1.81 o 
  -5   3   7       60.29       71.41      2.88 o 
  -4   3   7      312.18      327.88      5.23 o 
  -3   3   7        2.83        8.26      1.13 o 
  -2   3   7      286.35      302.02      4.25 o 
  -1   3   7      387.68      401.49      4.67 o 
   0   3   7      169.86      180.05     10.42 o 
   1   3   7        1.50        4.23      0.94 o 
   2   3   7        0.02        0.44      0.88 o 
   3   3   7        2.78        1.89      1.33 o 
   4   3   7        6.09        0.59      1.36 o 
  -6   4   7       82.45       87.72      3.66 o 
  -5   4   7       16.21       30.98      2.22 o 
  -4   4   7       14.58       16.04      1.59 o 
  -3   4   7       17.53        0.60      0.90 o 
  -2   4   7        0.73        1.30      1.30 o 
  -1   4   7      118.28      114.98      2.93 o 
   0   4   7       53.80       43.23     27.77 o 
   1   4   7       14.78       17.50      1.35 o 
   2   4   7        0.35        0.63      1.12 o 
   3   4   7        7.57        9.57      1.66 o 
   4   4   7        0.24        0.68      1.20 o 
  -6   5   7       17.13       17.51      2.42 o 
  -5   5   7        9.79       10.42      1.78 o 
  -4   5   7        8.40       10.33      1.53 o 
  -3   5   7       18.59       23.33      1.81 o 
  -2   5   7      489.93      524.06      6.31 o 
  -1   5   7       54.19       65.62      2.54 o 
   0   5   7       12.31       14.91      1.25 o 
   1   5   7       40.05       43.99      2.32 o 
   2   5   7       45.72       51.29      2.63 o 
   3   5   7       23.61       27.14      2.20 o 
  -6   6   7        0.36        1.17      1.51 o 
  -5   6   7        1.62        1.72      1.31 o 
  -4   6   7       35.06       10.92      1.80 o 
  -3   6   7       16.00       20.97      1.97 o 
  -2   6   7        0.41        0.08      1.16 o 
  -1   6   7       40.67       43.28      2.31 o 
   0   6   7       15.21       25.72      3.84 o 
   1   6   7       78.48       82.74      3.31 o 
   2   6   7       30.65        0.45      1.42 o 
   3   6   7        7.86        6.61      1.37 o 
  -6   7   7        0.11        1.64      1.45 o 
  -5   7   7        5.96       10.47      1.91 o 
  -4   7   7        1.48        4.21      1.67 o 
  -3   7   7       26.39       34.24      2.55 o 
  -2   7   7        1.20        0.18      1.36 o 
  -1   7   7       42.01       52.21      2.70 o 
   0   7   7       28.28       33.32      3.07 o 
   1   7   7        9.86       12.83      1.62 o 
   2   7   7        0.72        2.56      1.02 o 
  -5   8   7       30.45       42.03      2.72 o 
  -4   8   7       27.55       31.05      2.49 o 
  -3   8   7        4.86        7.77      1.72 o 
  -2   8   7        3.00        1.00      1.45 o 
  -1   8   7        6.40       11.53      1.86 o 
   0   8   7       43.98       51.58      7.77 o 
   1   8   7        4.22        0.09      1.35 o 
  -4   9   7       11.32       10.36      1.81 o 
  -3   9   7        0.42        1.40      1.40 o 
  -2   9   7        0.01        0.74      1.33 o 
  -1   9   7       15.98       15.85      2.20 o 
  -1  -9   8        7.88        0.19      1.20 o 
   0  -9   8       25.43       32.22      1.78 o 
   1  -9   8        0.10        0.17      1.46 o 
   2  -9   8        4.03        4.63      1.29 o 
   3  -9   8        0.97        0.09      1.34 o 
  -2  -8   8        8.70        8.17      1.64 o 
  -1  -8   8       10.40       15.08      1.80 o 
   0  -8   8       50.48       65.74      2.14 o 
   1  -8   8       18.20       21.73      2.01 o 
   2  -8   8       65.50       52.52      2.68 o 
   3  -8   8      119.45      109.90      3.78 o 
   4  -8   8       29.13        0.46      1.53 o 
  -3  -7   8        1.06        1.85      1.13 o 
  -2  -7   8       42.73       37.61      1.54 o 
  -1  -7   8        0.78        0.33      1.37 o 
   0  -7   8        0.01        1.09      1.18 o 
   1  -7   8        1.32        1.82      1.12 o 
   2  -7   8        1.07        2.70      1.37 o 
   3  -7   8       35.71        0.09      1.03 o 
   4  -7   8       27.26       26.80      2.10 o 
   5  -7   8        1.06        0.72      1.14 o 
  -4  -6   8       15.39       15.81      2.06 o 
  -3  -6   8       13.32        0.36      1.34 o 
  -2  -6   8      101.83       86.03      1.43 o 
  -1  -6   8       21.52       25.04      1.81 o 
   0  -6   8       15.10       15.40      1.50 o 
   1  -6   8       51.96       58.72      2.50 o 
   2  -6   8        9.25        7.86      1.45 o 
   3  -6   8       24.51       22.53      1.97 o 
   4  -6   8        0.97        0.45      1.14 o 
   5  -6   8        9.30        3.34      1.57 o 
  -5  -5   8        6.50        6.02      1.51 o 
  -4  -5   8       14.57       15.58      2.04 o 
  -3  -5   8       22.88        0.50      1.14 o 
  -2  -5   8       17.19       15.50      1.71 o 
  -1  -5   8       31.15       29.02      1.78 o 
   0  -5   8       92.43       93.39      1.97 o 
   1  -5   8      162.63      161.47      3.68 o 
   2  -5   8       33.80       39.40      2.07 o 
   3  -5   8        8.45        1.40      1.11 o 
   4  -5   8       32.42       37.64      2.26 o 
   5  -5   8       31.10       28.06      2.38 o 
  -5  -4   8        4.77        6.48      1.50 o 
  -4  -4   8        0.00        1.24      1.40 o 
  -3  -4   8        2.02        2.55      1.31 o 
  -2  -4   8       12.19       10.63      1.24 o 
  -1  -4   8        1.90        1.08      0.90 o 
   0  -4   8      254.50      262.16      2.79 o 
   1  -4   8       27.57       30.38      1.71 o 
   2  -4   8       32.94       36.96      1.91 o 
   3  -4   8       10.81        9.90      1.44 o 
   4  -4   8       69.32       49.16      1.30 o 
   5  -4   8      186.26      213.68      5.20 o 
  -6  -3   8        3.19        6.22      1.49 o 
  -5  -3   8        0.02        0.10      1.58 o 
  -4  -3   8        2.90        2.29      1.18 o 
  -3  -3   8       50.75       56.45      2.30 o 
  -2  -3   8        0.14        1.03      0.64 o 
  -1  -3   8      188.29      205.33      3.46 o 
   0  -3   8      252.66      264.38      4.46 o 
   1  -3   8      112.80      113.32      2.76 o 
   2  -3   8       96.51       73.79      0.84 o 
   3  -3   8      635.70      708.59      7.39 o 
   4  -3   8       56.89       69.77      2.94 o 
   5  -3   8        0.75        1.80      1.63 o 
  -6  -2   8        0.58        4.62      1.62 o 
  -5  -2   8       99.85       90.01      3.59 o 
  -4  -2   8        2.77        3.89      1.19 o 
  -3  -2   8        1.34        0.63      0.92 o 
  -2  -2   8      143.45      163.65      1.10 o 
  -1  -2   8      843.37      840.44      6.36 o 
   0  -2   8      482.52      508.43      9.26 o 
   1  -2   8       30.03       27.67      1.43 o 
   2  -2   8       89.69       94.14      2.73 o 
   3  -2   8       56.89       59.62      2.60 o 
   4  -2   8        4.68        1.52      1.51 o 
   5  -2   8       23.10       26.18      2.09 o 
  -6  -1   8       47.17       55.28      3.07 o 
  -5  -1   8       80.53       93.33      3.64 o 
  -4  -1   8      364.72      409.87      5.78 o 
  -3  -1   8      321.60      277.86      0.96 o 
  -2  -1   8      270.39      250.01      3.80 o 
  -1  -1   8       82.54       70.51      1.97 o 
   0  -1   8       72.51       78.91      2.31 o 
   1  -1   8      224.91      215.61      3.43 o 
   2  -1   8        0.16        1.34      1.34 o 
   3  -1   8       13.68       12.61      1.51 o 
   4  -1   8        0.70        1.02      1.09 o 
   5  -1   8       19.67       18.93      2.15 o 
  -6   0   8        1.07        2.76      1.46 o 
  -5   0   8       38.65       43.67      2.58 o 
  -4   0   8       13.43       16.36      1.84 o 
  -3   0   8      131.13      136.40      3.17 o 
  -2   0   8      173.19      188.24      3.29 o 
  -1   0   8      136.46      148.99      2.76 o 
   0   0   8        5.90        7.20      0.85 o 
   1   0   8       35.64       32.66      1.87 o 
   2   0   8        3.74        2.11      1.08 o 
   3   0   8       33.34       33.51      2.08 o 
   4   0   8        0.14        0.10      1.19 o 
   5   0   8        7.19       12.38      1.96 o 
  -6   1   8        0.02        0.32      1.18 o 
  -5   1   8        9.98       10.51      1.51 o 
  -4   1   8       28.30       21.17      1.97 o 
  -3   1   8       27.18       27.85      3.00 o 
  -2   1   8      232.15      256.61      3.80 o 
  -1   1   8       19.24       15.25      1.00 o 
   0   1   8       26.47       21.16      1.00 o 
   1   1   8      151.37      142.65      3.18 o 
   2   1   8       25.87        0.96      0.96 o 
   3   1   8      186.99      149.71      3.98 o 
   4   1   8        0.30        2.07      1.66 o 
   5   1   8       19.48       28.36      2.45 o 
  -6   2   8        4.91        2.17      1.47 o 
  -5   2   8        2.56        4.10      1.44 o 
  -4   2   8       27.73       31.28      2.05 o 
  -3   2   8        0.48        0.24      0.92 o 
  -2   2   8        4.74        6.06      0.96 o 
  -1   2   8       36.19       34.82      1.67 o 
   0   2   8       76.20       82.09      5.66 o 
   1   2   8      148.55      137.75      3.19 o 
   2   2   8       23.02       19.82      1.55 o 
   3   2   8      102.40      106.30      3.63 o 
   4   2   8       21.85       22.91      2.22 o 
  -6   3   8        0.68        1.49      1.52 o 
  -5   3   8       27.63       30.37      2.32 o 
  -4   3   8       16.31       16.06      1.73 o 
  -3   3   8       13.06        0.48      0.92 o 
  -2   3   8      227.82      243.81      1.05 o 
  -1   3   8      536.06      566.31      5.91 o 
   0   3   8      307.12      301.20     11.46 o 
   1   3   8       13.21       12.96      1.34 o 
   2   3   8       32.99        0.08      1.09 o 
   3   3   8       29.43       34.28      2.29 o 
   4   3   8        9.44       10.75      1.70 o 
  -6   4   8       14.83       21.32      2.50 o 
  -5   4   8       48.70       47.88      2.87 o 
  -4   4   8        7.60        4.35      1.39 o 
  -3   4   8       15.50        1.04      1.20 o 
  -2   4   8      473.98      495.18      6.06 o 
  -1   4   8       96.46       95.27      2.93 o 
   0   4   8        7.10        8.19      1.32 o 
   1   4   8       34.63       32.54      2.03 o 
   2   4   8       71.74       84.85      3.20 o 
   3   4   8       30.15       34.49      2.32 o 
   4   4   8        0.06        0.19      1.21 o 
  -6   5   8       21.43       23.89      2.53 o 
  -5   5   8        7.58        4.97      1.52 o 
  -4   5   8        2.78        0.93      1.21 o 
  -3   5   8       44.24       42.80      2.40 o 
  -2   5   8      353.97      396.46      5.86 o 
  -1   5   8       65.84       67.82      2.67 o 
   0   5   8       48.97       50.00      5.92 o 
   1   5   8        0.28        2.15      1.23 o 
   2   5   8        8.28       14.16      1.69 o 
   3   5   8        1.69        0.85      1.24 o 
  -6   6   8       10.90        6.79      1.90 o 
  -5   6   8        9.64        6.78      1.63 o 
  -4   6   8       13.02       14.50      1.95 o 
  -3   6   8        1.21        1.38      1.52 o 
  -2   6   8       49.38       56.87      2.83 o 
  -1   6   8       35.44       37.86      2.27 o 
   0   6   8       15.54       16.76      2.85 o 
   1   6   8        0.08        0.27      1.40 o 
   2   6   8        6.02       11.94      1.55 o 
  -5   7   8       12.26        8.23      2.16 o 
  -4   7   8        6.82        3.21      1.78 o 
  -3   7   8        1.75        0.91      1.48 o 
  -2   7   8        5.89        5.48      1.47 o 
  -1   7   8        9.66        7.46      1.64 o 
   0   7   8       38.17       41.08      1.88 o 
   1   7   8        0.77        1.77      1.38 o 
  -4   8   8        0.37        2.79      1.64 o 
  -3   8   8        2.42        4.29      1.49 o 
  -2   8   8       16.15       19.68      2.05 o 
  -1   8   8       45.75       67.16      3.30 o 
   0   8   8       10.30       14.19      1.34 o 
  -2   9   8       14.32       16.04      2.06 o 
  -1  -9   9        0.50        0.28      1.33 o 
   0  -9   9        1.28        2.20      1.09 o 
   1  -9   9        2.66        2.66      1.29 o 
   2  -9   9        5.06        3.76      1.46 o 
  -2  -8   9        0.37        0.58      1.43 o 
  -1  -8   9        4.32        1.12      1.43 o 
   0  -8   9        4.02        5.12      1.35 o 
   1  -8   9        0.01        1.78      1.08 o 
   2  -8   9       68.86       65.32      3.00 o 
   3  -8   9      164.90      156.36      1.29 o 
   4  -8   9       22.05        0.46      1.18 o 
  -3  -7   9        1.14        1.29      1.29 o 
  -2  -7   9        0.11        0.66      1.45 o 
  -1  -7   9        8.83       10.37      1.61 o 
   0  -7   9        4.75        4.13      0.87 o 
   1  -7   9       21.95       26.30      1.93 o 
   2  -7   9       67.26       80.79      3.30 o 
   3  -7   9       28.36       36.17      2.41 o 
   4  -7   9        0.43        0.84      1.33 o 
  -4  -6   9        3.08        0.41      1.54 o 
  -3  -6   9       40.17       51.12      2.80 o 
  -2  -6   9       48.26       54.57      2.81 o 
  -1  -6   9       15.29       15.79      1.60 o 
   0  -6   9      103.09       86.72     53.05 o 
   1  -6   9        1.44        3.63      1.10 o 
   2  -6   9       40.97       48.58      2.54 o 
   3  -6   9       27.24        0.17      1.17 o 
   4  -6   9        0.30        1.12      1.35 o 
  -4  -5   9        1.55        0.88      1.43 o 
  -3  -5   9       33.73       45.19      2.51 o 
  -2  -5   9       63.69       67.36      2.75 o 
  -1  -5   9        1.52        2.12      1.13 o 
   0  -5   9      190.06      218.17      5.23 o 
   1  -5   9        0.77        0.07      1.07 o 
   2  -5   9       21.50       22.01      1.70 o 
   3  -5   9        3.84        0.76      1.24 o 
   4  -5   9        2.72        1.49      1.39 o 
   5  -5   9        0.49        2.91      1.49 o 
  -5  -4   9        6.57        8.87      1.62 o 
  -4  -4   9       27.65       33.86      2.47 o 
  -3  -4   9       30.31        1.33      1.33 o 
  -2  -4   9       17.12       20.85      1.61 o 
  -1  -4   9       36.07       37.60      1.90 o 
   0  -4   9      128.88      142.25      2.71 o 
   1  -4   9       28.13       33.41      1.84 o 
   2  -4   9       37.75       37.79      1.90 o 
   3  -4   9       10.03        0.17      1.19 o 
   4  -4   9        4.18        6.34      1.80 o 
   5  -4   9       25.53       31.72      2.33 o 
  -5  -3   9       20.04       25.49      2.38 o 
  -4  -3   9        4.25        3.16      1.48 o 
  -3  -3   9        4.66        5.28      1.25 o 
  -2  -3   9        3.06        2.61      1.12 o 
  -1  -3   9        1.19        2.17      1.13 o 
   0  -3   9        1.93        0.46      1.11 o 
   1  -3   9       82.97       87.28      2.64 o 
   2  -3   9      111.01      110.30      3.18 o 
   3  -3   9       65.97       72.45      3.06 o 
   4  -3   9       75.70       92.65      3.47 o 
   5  -3   9        0.15        0.83      1.33 o 
  -6  -2   9        0.07        0.96      1.66 o 
  -5  -2   9       65.56       73.09      3.57 o 
  -4  -2   9       16.55       20.27      1.95 o 
  -3  -2   9       47.22       38.22      1.17 o 
  -2  -2   9        5.00        5.34      1.10 o 
  -1  -2   9      303.09      321.51      4.40 o 
   0  -2   9      177.39      176.14      2.35 o 
   1  -2   9        0.64        0.17      0.68 o 
   2  -2   9      104.46       89.74      0.94 o 
   3  -2   9      126.20      138.03      3.81 o 
   4  -2   9       23.08       27.14      2.17 o 
   5  -2   9        7.54        3.59      1.44 o 
  -6  -1   9        4.28        3.64      1.86 o 
  -5  -1   9        1.74        2.36      1.75 o 
  -4  -1   9       50.85       47.55      2.57 o 
  -3  -1   9      308.73      321.95      4.89 o 
  -2  -1   9       43.70       39.83      1.82 o 
  -1  -1   9       60.47       63.32      2.08 o 
   0  -1   9       31.60       29.79      1.04 o 
   1  -1   9      115.57      122.30      2.95 o 
   2  -1   9      198.07      212.38      4.08 o 
   3  -1   9       41.65       49.34      2.46 o 
   4  -1   9        3.19        3.97      1.72 o 
   5  -1   9        5.80       10.03      2.10 o 
  -6   0   9        0.86        1.59      1.61 o 
  -5   0   9       23.25       24.26      2.10 o 
  -4   0   9        7.73        7.69      1.58 o 
  -3   0   9      357.14      339.47      0.85 o 
  -2   0   9       86.49       70.83      2.25 o 
  -1   0   9        6.05        4.36      0.87 o 
   0   0   9      210.06      212.19      4.01 o 
   1   0   9      337.97      331.81      4.70 o 
   2   0   9      218.82      191.45      1.87 o 
   3   0   9       48.78       41.49      2.45 o 
   4   0   9        2.09        1.12      1.26 o 
   5   0   9        0.43        0.32      1.54 o 
  -6   1   9        2.70        1.92      1.71 o 
  -5   1   9        0.49        0.49      1.38 o 
  -4   1   9      252.57      269.63      5.15 o 
  -3   1   9      181.66      214.06      4.22 o 
  -2   1   9        5.26        6.46      1.02 o 
  -1   1   9       95.22       95.38      2.51 o 
   0   1   9      111.00      116.45      7.70 o 
   1   1   9      178.62      164.10      3.75 o 
   2   1   9       26.25       27.78      1.81 o 
   3   1   9       41.07       48.42      2.67 o 
   4   1   9        6.42        8.83      1.75 o 
  -6   2   9       17.87       21.86      2.15 o 
  -5   2   9       87.97       96.47      3.56 o 
  -4   2   9       28.97       39.79      2.28 o 
  -3   2   9        0.29        0.21      0.90 o 
  -2   2   9        8.71        9.50      1.16 o 
  -1   2   9       48.61       47.98      2.10 o 
   0   2   9        0.06        0.32      0.84 o 
   1   2   9        4.46        1.61      1.09 o 
   2   2   9        0.04        0.34      1.04 o 
   3   2   9        3.54        6.18      1.82 o 
   4   2   9       10.55        9.26      1.81 o 
  -6   3   9        8.77        9.71      2.29 o 
  -5   3   9       26.12       30.14      2.29 o 
  -4   3   9        0.81        0.25      1.09 o 
  -3   3   9       12.40       15.53      1.45 o 
  -2   3   9        0.50        1.20      1.20 o 
  -1   3   9      304.11      319.25      4.90 o 
   0   3   9      217.83      217.53     14.88 o 
   1   3   9        2.58        4.58      1.09 o 
   2   3   9       65.04       60.72      2.92 o 
   3   3   9      103.37      118.46      4.11 o 
   4   3   9        2.38        0.61      1.39 o 
  -6   4   9        2.90        1.26      1.88 o 
  -5   4   9        9.89       11.52      1.88 o 
  -4   4   9       15.55        8.67      1.63 o 
  -3   4   9      299.05      305.54      5.47 o 
  -2   4   9        3.33        2.07      2.07 o 
  -1   4   9       14.21       12.53      1.53 o 
   0   4   9        2.07        2.22      0.77 o 
   1   4   9       30.14       32.11      2.11 o 
   2   4   9       90.72       94.43      3.54 o 
   3   4   9       32.21        0.10      1.48 o 
  -6   5   9        5.22        8.56      1.98 o 
  -5   5   9       11.18        7.07      1.76 o 
  -4   5   9       10.70       17.71      1.82 o 
  -3   5   9       86.33       74.95      1.50 o 
  -2   5   9       35.43       35.51      2.49 o 
  -1   5   9        2.94        1.82      1.22 o 
   0   5   9      116.35      128.39      9.40 o 
   1   5   9       14.72       17.56      1.70 o 
   2   5   9        5.46        7.91      1.77 o 
   3   5   9        0.11        0.28      1.09 o 
  -5   6   9        0.43        2.42      1.58 o 
  -4   6   9       44.47       39.05      1.56 o 
  -3   6   9       32.21       44.57      2.79 o 
  -2   6   9       61.80       57.69      2.88 o 
  -1   6   9        2.42        2.47      1.23 o 
   0   6   9       54.38       61.97      2.06 o 
   1   6   9       17.22       15.71      1.70 o 
   2   6   9        2.23        4.41      1.28 o 
  -5   7   9       30.56       30.26      2.77 o 
  -4   7   9       26.19       24.91      2.45 o 
  -3   7   9        1.03        0.21      1.54 o 
  -2   7   9       17.59       15.27      2.02 o 
  -1   7   9        9.59        8.24      1.86 o 
   0   7   9       26.24       26.90      1.73 o 
   1   7   9        0.12        1.14      1.14 o 
  -4   8   9        5.63        4.53      1.71 o 
  -3   8   9        0.36        0.11      1.13 o 
  -2   8   9        0.56        0.53      1.48 o 
  -1   8   9        1.29        2.17      1.70 o 
   0  -9  10        0.00        0.25      1.00 o 
   1  -9  10        1.95        2.21      1.32 o 
  -2  -8  10        8.68       10.74      1.78 o 
  -1  -8  10       12.06       16.93      1.94 o 
   0  -8  10       13.07       17.29      1.37 o 
   1  -8  10        0.81        0.64      1.23 o 
   2  -8  10        3.68        3.44      1.51 o 
   3  -8  10        0.06        1.73      1.73 o 
  -3  -7  10        2.66        2.72      1.74 o 
  -2  -7  10        6.35        1.71      1.71 o 
  -1  -7  10        9.59        9.87      1.59 o 
   0  -7  10       14.68       18.56      1.26 o 
   1  -7  10        5.10        6.73      1.53 o 
   2  -7  10        2.12        6.08      1.59 o 
   3  -7  10        1.70        1.96      1.61 o 
   4  -7  10        1.66        4.31      1.27 o 
  -4  -6  10        0.01        0.30      1.41 o 
  -3  -6  10        2.29        2.74      1.01 o 
  -2  -6  10        5.23        6.52      1.63 o 
  -1  -6  10        1.63        3.30      1.18 o 
   0  -6  10        8.46       10.15      1.06 o 
   1  -6  10       80.23       87.36      3.26 o 
   2  -6  10       38.48       43.95      2.60 o 
   3  -6  10       10.21       12.01      1.65 o 
   4  -6  10        2.19        2.97      1.50 o 
  -4  -5  10        0.05        0.71      1.40 o 
  -3  -5  10       29.75        0.00      1.70 o 
  -2  -5  10        1.51        1.25      1.21 o 
  -1  -5  10        6.08        6.01      1.44 o 
   0  -5  10       17.37       20.55      1.32 o 
   1  -5  10       88.18       95.71      3.21 o 
   2  -5  10       10.52       16.21      1.54 o 
   3  -5  10       38.41       41.20      2.47 o 
   4  -5  10       96.99       80.89      1.38 o 
  -5  -4  10        5.36        5.62      1.81 o 
  -4  -4  10       21.79       19.27      2.23 o 
  -3  -4  10       81.40       67.49      1.33 o 
  -2  -4  10        3.76        2.99      1.16 o 
  -1  -4  10      168.06      192.13      4.16 o 
   0  -4  10      625.66      667.20      7.43 o 
   1  -4  10       14.40       15.59      1.68 o 
   2  -4  10       28.43       31.26      2.09 o 
   3  -4  10        9.16       10.96      1.74 o 
   4  -4  10       23.79       27.17      2.36 o 
  -5  -3  10       31.47       34.00      2.83 o 
  -4  -3  10        0.86        0.84      1.20 o 
  -3  -3  10       82.48       82.41      3.13 o 
  -2  -3  10       98.06      101.73      3.07 o 
  -1  -3  10       93.30      106.00      3.03 o 
   0  -3  10      335.26      360.95      4.30 o 
   1  -3  10       23.89       26.37      1.76 o 
   2  -3  10        9.54        9.79      1.64 o 
   3  -3  10        9.97        0.10      1.26 o 
   4  -3  10        1.78        4.22      1.52 o 
   5  -3  10       10.77        7.74      1.65 o 
  -5  -2  10        0.38        0.11      1.44 o 
  -4  -2  10        9.94        9.73      1.83 o 
  -3  -2  10       45.05       44.07      2.35 o 
  -2  -2  10       73.75       80.17      2.78 o 
  -1  -2  10        4.65        3.19      1.10 o 
   0  -2  10        6.08        4.28      0.71 o 
   1  -2  10        1.25        2.50      0.86 o 
   2  -2  10       11.74        7.86      1.65 o 
   3  -2  10        0.61        0.53      1.27 o 
   4  -2  10        0.20        0.92      1.27 o 
  -6  -1  10        5.80        9.69      1.99 o 
  -5  -1  10        0.72        1.54      1.54 o 
  -4  -1  10        1.58        4.47      1.40 o 
  -3  -1  10        9.80        7.23      1.40 o 
  -2  -1  10       17.52       14.31      1.48 o 
  -1  -1  10       23.92       31.00      1.61 o 
   0  -1  10       13.87       13.16      0.93 o 
   1  -1  10       64.78       60.74      2.46 o 
   2  -1  10       60.18       74.68      2.94 o 
   3  -1  10        0.02        0.56      1.18 o 
   4  -1  10        6.77        0.42      1.32 o 
  -6   0  10        3.33        1.99      1.79 o 
  -5   0  10       21.74       24.56      2.31 o 
  -4   0  10       18.44       27.40      1.98 o 
  -3   0  10       21.75       30.75      2.04 o 
  -2   0  10       22.24       27.74      1.72 o 
  -1   0  10        0.09        0.49      0.79 o 
   0   0  10      190.57      195.48      6.29 o 
   1   0  10       40.53       39.62      2.62 o 
   2   0  10       10.82        9.11      1.50 o 
   3   0  10       12.45       15.05      1.72 o 
   4   0  10       15.34       20.44      2.10 o 
  -6   1  10        5.58        7.91      1.67 o 
  -5   1  10       30.31       39.31      2.75 o 
  -4   1  10        6.64        9.53      1.65 o 
  -3   1  10       72.90       70.81      2.75 o 
  -2   1  10        2.40        0.94      0.89 o 
  -1   1  10      204.72      197.43      3.87 o 
   0   1  10      942.50      938.01     30.38 o 
   1   1  10       80.97       95.36      3.04 o 
   2   1  10        4.86        0.60      1.58 o 
   3   1  10       12.63       17.98      2.14 o 
   4   1  10       10.07       12.89      1.87 o 
  -6   2  10        0.31        2.75      1.43 o 
  -5   2  10       49.66       59.22      3.18 o 
  -4   2  10       22.19       26.58      2.12 o 
  -3   2  10        0.92        0.54      1.15 o 
  -2   2  10       93.44      102.04      3.10 o 
  -1   2  10       61.49       63.97      2.44 o 
   0   2  10      252.34      255.61     14.97 o 
   1   2  10       11.54       12.79      1.44 o 
   2   2  10       11.01       13.62      1.75 o 
   3   2  10      140.60      146.40      4.45 o 
   4   2  10        9.52        0.42      1.36 o 
  -6   3  10       29.24       30.40      2.75 o 
  -5   3  10       29.77       32.51      2.65 o 
  -4   3  10       38.80       32.68      2.25 o 
  -3   3  10       10.39        0.33      1.29 o 
  -2   3  10      192.91      219.77      4.56 o 
  -1   3  10        1.67        0.97      1.21 o 
   0   3  10       79.59       84.78      2.51 o 
   1   3  10        2.33        3.29      1.19 o 
   2   3  10       40.55       40.63      2.55 o 
   3   3  10        8.22        9.46      1.89 o 
  -6   4  10       10.35       12.05      1.88 o 
  -5   4  10       31.62       31.03      2.43 o 
  -4   4  10        6.82        9.20      1.39 o 
  -3   4  10       46.68       40.98      1.54 o 
  -2   4  10        9.50       11.23      1.67 o 
  -1   4  10       55.64       55.70      2.61 o 
   0   4  10        7.85        6.93      1.71 o 
   1   4  10        1.72        1.61      1.26 o 
   2   4  10       21.25       23.37      2.18 o 
   3   4  10        1.91        3.18      1.46 o 
  -5   5  10        0.41        1.68      1.68 o 
  -4   5  10       10.87        4.26      1.85 o 
  -3   5  10        0.69        2.46      1.53 o 
  -2   5  10        2.94        3.06      1.37 o 
  -1   5  10        0.17        0.54      1.01 o 
   0   5  10        4.38        2.35      1.77 o 
   1   5  10       21.39       30.69      2.23 o 
   2   5  10        8.25        2.71      1.48 o 
  -5   6  10        0.69        0.59      1.69 o 
  -4   6  10        1.40        2.24      1.91 o 
  -3   6  10       82.33       83.97      3.70 o 
  -2   6  10        9.17        7.52      1.57 o 
  -1   6  10       51.21       62.29      3.14 o 
   0   6  10       38.24       50.46      2.01 o 
   1   6  10       13.09       12.88      1.81 o 
  -4   7  10       23.45       21.53      2.45 o 
  -3   7  10       16.15       17.03      2.30 o 
  -2   7  10       35.89       33.45      2.53 o 
  -1   7  10       12.43       15.59      2.03 o 
   0   7  10       14.92       19.56      2.76 o 
  -2   8  10        9.44        1.47      1.47 o 
  -1  -8  11       22.26       24.31      2.23 o 
   0  -8  11        0.77        0.72      0.91 o 
   1  -8  11        1.79        5.09      1.31 o 
   2  -8  11       21.44       20.26      2.28 o 
  -2  -7  11       15.14       20.28      2.22 o 
  -1  -7  11       11.50       15.71      1.79 o 
   0  -7  11        1.43        5.89      0.93 o 
   1  -7  11        1.80        0.00      1.50 o 
   2  -7  11       12.08       13.54      1.80 o 
   3  -7  11        3.29        1.34      1.57 o 
  -3  -6  11       29.58        2.32      1.13 o 
  -2  -6  11        0.63        0.57      1.46 o 
  -1  -6  11        0.03        1.81      1.31 o 
   0  -6  11        3.42        1.85      0.95 o 
   1  -6  11        3.29        3.84      1.50 o 
   2  -6  11        3.75        4.92      1.44 o 
   3  -6  11        9.98        1.64      1.64 o 
   4  -6  11        0.73        0.11      1.19 o 
  -4  -5  11        0.11        1.24      1.51 o 
  -3  -5  11        1.97        0.58      1.43 o 
  -2  -5  11        7.15        9.16      1.58 o 
  -1  -5  11        1.43        2.18      1.50 o 
   0  -5  11        7.57        5.60      1.11 o 
   1  -5  11        0.58        2.21      1.42 o 
   2  -5  11        5.45        7.09      1.29 o 
   3  -5  11       54.78       59.74      2.90 o 
   4  -5  11       50.60       53.93      2.97 o 
  -4  -4  11        0.54        0.19      1.56 o 
  -3  -4  11        3.74        7.06      1.50 o 
  -2  -4  11        2.67        8.07      1.41 o 
  -1  -4  11      104.53      109.16      3.49 o 
   0  -4  11        0.28        0.50      0.95 o 
   1  -4  11       76.00       79.51      3.03 o 
   2  -4  11        0.02        1.17      1.17 o 
   3  -4  11       47.96       57.00      2.93 o 
   4  -4  11       37.65       43.98      2.76 o 
  -5  -3  11        2.88        2.47      1.77 o 
  -4  -3  11        0.03        4.18      1.28 o 
  -3  -3  11       75.89       80.30      3.38 o 
  -2  -3  11      169.48      189.21      4.44 o 
  -1  -3  11      125.42      133.63      3.55 o 
   0  -3  11       16.01       16.39      1.15 o 
   1  -3  11        0.69        0.71      1.18 o 
   2  -3  11       76.73       83.58      3.26 o 
   3  -3  11       39.73       47.03      2.75 o 
   4  -3  11       19.50        0.32      1.22 o 
  -5  -2  11        0.90        1.95      1.43 o 
  -4  -2  11       11.36        9.37      1.79 o 
  -3  -2  11        1.88        0.86      1.26 o 
  -2  -2  11      192.33      197.96      4.41 o 
  -1  -2  11      120.43      139.06      3.53 o 
   0  -2  11       10.15       11.30      0.97 o 
   1  -2  11       75.23       84.42      2.96 o 
   2  -2  11      215.07      232.88      5.14 o 
   3  -2  11       12.79        3.37      1.45 o 
   4  -2  11        0.01        1.08      1.19 o 
  -5  -1  11        2.72        2.84      1.52 o 
  -4  -1  11       15.21       19.61      1.86 o 
  -3  -1  11       70.44       80.10      3.02 o 
  -2  -1  11       53.39       47.27      1.03 o 
  -1  -1  11        2.24        2.51      1.15 o 
   0  -1  11       36.87       39.63      1.52 o 
   1  -1  11       96.13      108.42      3.43 o 
   2  -1  11       26.62       25.10      2.23 o 
   3  -1  11        0.70        0.50      1.42 o 
   4  -1  11        1.62        0.87      1.35 o 
  -6   0  11       16.71       14.41      2.19 o 
  -5   0  11      109.30      128.30      4.59 o 
  -4   0  11       49.82       62.75      3.00 o 
  -3   0  11       10.96       10.20      1.51 o 
  -2   0  11        0.01        1.00      1.00 o 
  -1   0  11        1.51        0.99      1.03 o 
   0   0  11       85.56       88.90      3.15 o 
   1   0  11        0.61        1.36      1.50 o 
   2   0  11       17.37        1.29      1.29 o 
   3   0  11        2.22        3.30      1.30 o 
   4   0  11        8.70        8.13      1.85 o 
  -6   1  11        1.22        1.07      1.88 o 
  -5   1  11       23.33       36.65      2.98 o 
  -4   1  11        8.80        9.00      1.93 o 
  -3   1  11        2.78        0.59      1.29 o 
  -2   1  11       48.45       36.97      1.63 o 
  -1   1  11      125.80      135.31      3.68 o 
   0   1  11      203.70      212.93      8.48 o 
   1   1  11       99.83       95.02      3.31 o 
   2   1  11       27.33       26.06      2.09 o 
   3   1  11       28.89       36.67      2.63 o 
  -6   2  11        4.48        8.30      1.79 o 
  -5   2  11        4.90        6.43      2.01 o 
  -4   2  11        8.06       14.35      1.71 o 
  -3   2  11      102.97      107.05      3.49 o 
  -2   2  11       70.45       57.78      2.67 o 
  -1   2  11       17.03       16.00      1.77 o 
   0   2  11        6.12        4.47      1.03 o 
   1   2  11        0.11        1.05      1.09 o 
   2   2  11      203.40      219.16      5.30 o 
   3   2  11       19.86        0.32      1.56 o 
  -6   3  11       13.73       11.68      2.27 o 
  -5   3  11       26.01       31.01      2.60 o 
  -4   3  11        0.06        0.72      1.36 o 
  -3   3  11       16.58        1.03      1.33 o 
  -2   3  11       65.27       74.10      3.11 o 
  -1   3  11       42.39       49.10      2.59 o 
   0   3  11        2.36        1.43      0.98 o 
   1   3  11       52.55       51.60      2.67 o 
   2   3  11       60.09       79.40      3.42 o 
   3   3  11        0.55        1.04      1.35 o 
  -5   4  11        0.19        0.47      1.40 o 
  -4   4  11       12.35       13.71      2.13 o 
  -3   4  11       59.70       68.77      3.36 o 
  -2   4  11       48.35       57.81      2.84 o 
  -1   4  11        9.27        9.19      1.48 o 
   0   4  11        2.28        1.44      0.80 o 
   1   4  11       15.16       18.79      1.99 o 
   2   4  11       13.22       11.29      2.00 o 
  -5   5  11       14.68       13.53      2.07 o 
  -4   5  11       30.72       27.92      2.85 o 
  -3   5  11       79.07       80.17      3.61 o 
  -2   5  11        3.27        3.71      1.52 o 
  -1   5  11        1.91        3.03      1.13 o 
   0   5  11        7.92        8.96      1.24 o 
   1   5  11        3.49        2.71      1.65 o 
  -4   6  11        1.28        3.15      1.86 o 
  -3   6  11       71.70       58.62      1.27 o 
  -2   6  11        2.65        2.23      1.55 o 
  -1   6  11        0.67        1.54      1.54 o 
   0   6  11       11.18       16.22      1.39 o 
  -3   7  11        0.12        1.65      1.65 o 
  -2   7  11        1.17        0.44      1.71 o 
  -1   7  11        2.75        0.00      1.85 o 
   0  -8  12        6.01        6.72      1.11 o 
   1  -8  12        6.54        6.00      1.50 o 
  -2  -7  12        1.29        1.00      1.45 o 
  -1  -7  12        0.01        0.29      1.42 o 
   0  -7  12        0.06        0.46      1.25 o 
   1  -7  12       14.77       20.17      2.22 o 
   2  -7  12       31.24       34.34      2.57 o 
  -3  -6  12       14.10        0.41      1.31 o 
  -2  -6  12       30.68       36.34      2.61 o 
  -1  -6  12        2.22        3.44      1.27 o 
   0  -6  12       86.83       92.00      2.56 o 
   1  -6  12       97.91      107.53      3.84 o 
   2  -6  12       20.57       25.46      2.25 o 
   3  -6  12        3.19        3.78      1.45 o 
  -3  -5  12        6.68        4.37      1.71 o 
  -2  -5  12       22.87       24.88      2.24 o 
  -1  -5  12       51.71       56.32      2.86 o 
   0  -5  12       14.23       17.99      1.45 o 
   1  -5  12       32.53       34.07      2.40 o 
   2  -5  12        2.05        3.60      1.15 o 
   3  -5  12        0.78        0.90      1.52 o 
  -4  -4  12        9.30       11.37      1.96 o 
  -3  -4  12        8.97        0.98      1.17 o 
  -2  -4  12       64.85       77.19      3.31 o 
  -1  -4  12       88.61      109.37      3.67 o 
   0  -4  12       88.78       97.54      2.37 o 
   1  -4  12        3.03        6.38      1.39 o 
   2  -4  12        1.44        2.32      1.38 o 
   3  -4  12        7.99        7.40      2.08 o 
  -4  -3  12        0.77        2.62      1.29 o 
  -3  -3  12       26.35       21.92      2.25 o 
  -2  -3  12       10.68        8.76      1.98 o 
  -1  -3  12        6.98       10.07      1.74 o 
   0  -3  12        0.68        0.81      0.86 o 
   1  -3  12       20.43       15.12      1.76 o 
   2  -3  12       18.05       22.33      2.24 o 
   3  -3  12       25.60        2.60      1.33 o 
   4  -3  12        0.67        0.53      1.33 o 
  -5  -2  12        0.20        1.12      1.45 o 
  -4  -2  12        1.44        2.08      1.26 o 
  -3  -2  12        0.87        2.57      2.57 o 
  -2  -2  12        4.49        4.42      1.61 o 
  -1  -2  12       21.80       19.75      1.83 o 
   0  -2  12       74.26       78.19      2.61 o 
   1  -2  12       57.24       62.69      2.97 o 
   2  -2  12        7.50       12.49      1.90 o 
   3  -2  12       28.92       35.57      2.51 o 
   4  -2  12        0.37        0.11      1.35 o 
  -5  -1  12        2.20        0.22      1.84 o 
  -4  -1  12        2.15        4.47      1.66 o 
  -3  -1  12       41.57        0.28      1.65 o 
  -2  -1  12       62.34       81.16      3.16 o 
  -1  -1  12        2.11        2.71      1.16 o 
   0  -1  12      368.79      423.24      9.76 o 
   1  -1  12      206.17      220.45      5.12 o 
   2  -1  12       22.08       25.64      2.17 o 
   3  -1  12        0.17        0.76      1.21 o 
  -5   0  12        1.55        1.15      2.07 o 
  -4   0  12       50.05       57.13      3.15 o 
  -3   0  12        0.54        0.55      1.32 o 
  -2   0  12        6.35        6.71      1.36 o 
  -1   0  12       25.36       22.23      2.06 o 
   0   0  12       61.72       68.54      5.02 o 
   1   0  12       89.43       99.50      3.56 o 
   2   0  12        5.98        5.61      1.52 o 
   3   0  12       21.63       24.51      2.25 o 
  -5   1  12       45.27       54.72      3.55 o 
  -4   1  12       49.38       52.95      3.02 o 
  -3   1  12        1.48        0.66      1.12 o 
  -2   1  12       20.86       23.59      1.99 o 
  -1   1  12       74.84       81.59      3.18 o 
   0   1  12       11.69       10.52      1.19 o 
   1   1  12       18.95       19.88      1.83 o 
   2   1  12        2.13        1.53      1.50 o 
   3   1  12        9.03        6.98      1.86 o 
  -5   2  12       67.26       75.72      3.73 o 
  -4   2  12       13.52       13.78      2.09 o 
  -3   2  12       19.90        0.11      1.39 o 
  -2   2  12        1.29        1.38      1.50 o 
  -1   2  12        5.43        6.19      1.60 o 
   0   2  12      110.05      103.86      5.70 o 
   1   2  12       12.09       14.50      1.79 o 
   2   2  12       10.17       10.91      1.98 o 
   3   2  12       20.15       19.95      2.35 o 
  -5   3  12        0.00        0.12      1.55 o 
  -4   3  12       10.36        7.34      1.58 o 
  -3   3  12        2.22        3.81      1.55 o 
  -2   3  12        0.95        1.35      1.49 o 
  -1   3  12       21.06       23.90      2.06 o 
   0   3  12       14.39       10.80      1.17 o 
   1   3  12       24.80       27.00      2.29 o 
   2   3  12        8.53       11.09      2.11 o 
  -5   4  12        0.39        3.77      1.36 o 
  -4   4  12        0.66        2.66      1.86 o 
  -3   4  12       15.77        4.51      4.51 o 
  -2   4  12       22.68       26.90      2.28 o 
  -1   4  12        5.26        6.06      1.31 o 
   0   4  12       48.38       55.20      2.07 o 
   1   4  12       50.45       51.10      2.93 o 
  -4   5  12       60.11       60.92      3.48 o 
  -3   5  12       18.21       21.40      2.55 o 
  -2   5  12        0.51        2.15      1.17 o 
  -1   5  12        7.90        8.74      1.68 o 
   0   5  12       11.61       16.39      1.42 o 
   1   5  12       17.69       14.60      2.11 o 
  -4   6  12       24.67        2.16      1.61 o 
  -3   6  12        0.28        1.84      1.54 o 
  -2   6  12        2.49        4.21      1.77 o 
  -1   6  12       20.76       26.17      2.30 o 
  -1  -7  13        0.78        0.50      1.41 o 
   0  -7  13        0.07        0.76      0.93 o 
   1  -7  13        0.68        0.20      1.66 o 
  -2  -6  13        5.07        7.46      1.70 o 
  -1  -6  13        3.70        1.75      1.75 o 
   0  -6  13       19.84       22.30      1.57 o 
   1  -6  13       34.62       28.21      2.67 o 
   2  -6  13        0.37        0.10      1.33 o 
  -3  -5  13       12.46        1.56      1.60 o 
  -2  -5  13       44.95       50.48      2.87 o 
  -1  -5  13       23.82       28.71      2.38 o 
   0  -5  13       20.25       25.13      1.58 o 
   1  -5  13        9.25       13.26      1.88 o 
   2  -5  13        1.06        2.16      1.36 o 
   3  -5  13       17.07       17.89      2.17 o 
  -4  -4  13        5.90        4.83      1.72 o 
  -3  -4  13        1.76        3.42      1.40 o 
  -2  -4  13        5.55        1.66      1.29 o 
  -1  -4  13       33.70       40.51      2.55 o 
   0  -4  13       25.97       31.08      2.11 o 
   1  -4  13        1.27        2.84      1.21 o 
   2  -4  13       14.96       18.77      2.11 o 
   3  -4  13       34.86       37.49      2.82 o 
  -4  -3  13        4.36        5.85      1.50 o 
  -3  -3  13       31.51        0.20      1.22 o 
  -2  -3  13       23.70        1.44      1.65 o 
  -1  -3  13       40.38       44.93      2.62 o 
   0  -3  13        8.55       11.24      1.12 o 
   1  -3  13       25.62       24.52      2.30 o 
   2  -3  13        4.52        3.63      1.76 o 
   3  -3  13        3.12        4.23      1.67 o 
  -4  -2  13       14.50       16.28      2.01 o 
  -3  -2  13       18.34       25.51      2.27 o 
  -2  -2  13        7.30        8.94      1.88 o 
  -1  -2  13       66.08       73.51      3.14 o 
   0  -2  13       77.54       92.64      3.75 o 
   1  -2  13       20.30       21.95      2.36 o 
   2  -2  13        3.94        4.30      1.81 o 
   3  -2  13        6.77        7.17      1.91 o 
  -5  -1  13        4.21        4.54      1.84 o 
  -4  -1  13        6.27        7.04      1.91 o 
  -3  -1  13        1.19        1.11      1.66 o 
  -2  -1  13       10.59       12.93      1.64 o 
  -1  -1  13       10.87       12.51      1.78 o 
   0  -1  13       59.52       60.50      2.59 o 
   1  -1  13      200.76      211.52      5.10 o 
   2  -1  13       10.15       10.72      1.76 o 
   3  -1  13       10.08       10.25      1.63 o 
  -5   0  13        3.83        3.68      1.93 o 
  -4   0  13        1.61        0.00      1.85 o 
  -3   0  13        6.53        6.93      1.80 o 
  -2   0  13       36.67       35.41      2.34 o 
  -1   0  13       50.70       53.49      2.77 o 
   0   0  13       17.45       19.12      1.57 o 
   1   0  13       22.66       25.29      2.51 o 
   2   0  13       10.85       12.57      1.80 o 
   3   0  13       45.21       45.03      2.86 o 
  -5   1  13        8.46        6.02      2.45 o 
  -4   1  13        5.51        3.27      1.84 o 
  -3   1  13        2.56        1.78      1.47 o 
  -2   1  13       15.08       21.45      2.12 o 
  -1   1  13      108.89      143.40      4.19 o 
   0   1  13        8.84       14.55      2.74 o 
   1   1  13       38.23       36.71      2.59 o 
   2   1  13       14.85       19.47      2.21 o 
  -5   2  13        0.27        0.61      1.79 o 
  -4   2  13        0.03        1.62      1.45 o 
  -3   2  13       20.21       18.58      2.24 o 
  -2   2  13       48.56       52.14      2.90 o 
  -1   2  13       96.43      100.54      3.66 o 
   0   2  13        0.27        0.53      2.74 o 
   1   2  13        6.15       12.63      1.71 o 
   2   2  13        2.64        4.30      1.71 o 
  -5   3  13        0.16        0.25      1.49 o 
  -4   3  13       11.09       14.55      2.04 o 
  -3   3  13       68.87       62.70      1.37 o 
  -2   3  13        9.29        9.92      1.95 o 
  -1   3  13       23.31       22.71      2.20 o 
   0   3  13        2.84        2.49      1.52 o 
   1   3  13        2.35        1.85      1.85 o 
  -4   4  13        1.38        0.24      2.05 o 
  -3   4  13       20.58        1.14      2.01 o 
  -2   4  13        1.59        1.98      1.45 o 
  -1   4  13        0.26        1.44      1.44 o 
   0   4  13       10.76       10.53      1.32 o 
   1   4  13       43.30       48.49      3.07 o 
  -4   5  13        3.28        2.56      1.95 o 
  -3   5  13        4.03        4.00      1.82 o 
  -2   5  13        1.13        1.52      1.52 o 
  -1   5  13        1.19        0.77      1.48 o 
   0   5  13        3.51        5.20      1.43 o 
  -1  -6  14       34.82       42.95      2.78 o 
   0  -6  14        0.19        0.04      1.73 o 
   1  -6  14        2.52        3.56      1.48 o 
  -2  -5  14       11.96        7.50      2.07 o 
  -1  -5  14        7.67        6.24      1.89 o 
   0  -5  14        0.35        0.05      1.02 o 
   1  -5  14        1.38        2.27      1.38 o 
   2  -5  14       16.73       18.90      2.14 o 
  -3  -4  14        4.21        1.41      1.41 o 
  -2  -4  14        2.04        2.04      2.04 o 
  -1  -4  14        6.74        5.55      1.85 o 
   0  -4  14        4.76        7.92      1.19 o 
   1  -4  14        6.96        7.60      1.76 o 
   2  -4  14       27.22       36.92      2.70 o 
  -3  -3  14        4.31        2.37      1.82 o 
  -2  -3  14       49.72       55.06      3.05 o 
  -1  -3  14        1.36        1.99      1.48 o 
   0  -3  14        4.65        3.72      1.07 o 
   1  -3  14       84.12       88.38      3.73 o 
   2  -3  14       57.64       65.59      3.53 o 
  -4  -2  14        8.75        6.98      1.93 o 
  -3  -2  14       44.12       39.69      1.80 o 
  -2  -2  14        4.02        6.54      1.53 o 
  -1  -2  14       70.68       80.03      3.40 o 
   0  -2  14        0.07        0.26      1.19 o 
   1  -2  14       39.29       40.02      2.84 o 
   2  -2  14       27.33       27.58      2.56 o 
  -4  -1  14       10.73       16.61      2.29 o 
  -3  -1  14       39.75       42.40      2.92 o 
  -2  -1  14        7.72        1.54      1.54 o 
  -1  -1  14       42.58        0.59      1.59 o 
   0  -1  14        1.89        2.95      1.20 o 
   1  -1  14        6.41        5.07      2.06 o 
   2  -1  14       12.09       11.46      1.93 o 
  -4   0  14       11.76       12.36      2.13 o 
  -3   0  14        3.51        0.11      1.62 o 
  -2   0  14        0.10        0.43      1.51 o 
  -1   0  14        3.58        2.12      1.92 o 
   0   0  14       34.44       35.60      1.89 o 
   1   0  14       34.51       30.14      2.51 o 
   2   0  14        0.78        1.56      1.34 o 
  -4   1  14        4.99        0.12      2.00 o 
  -3   1  14        4.49        3.15      1.59 o 
  -2   1  14        0.00        0.64      1.81 o 
  -1   1  14        1.24        0.20      1.44 o 
   0   1  14        0.96        3.15      2.26 o 
   1   1  14        0.98        1.50      1.50 o 
   2   1  14        9.25       12.81      1.99 o 
  -4   2  14        0.42        0.84      1.65 o 
  -3   2  14        0.00        0.58      1.57 o 
  -2   2  14       28.49       32.48      2.86 o 
  -1   2  14       11.01       14.46      2.12 o 
   0   2  14        0.25        0.15      0.88 o 
   1   2  14       30.67       36.38      2.53 o 
  -4   3  14       19.82       21.92      2.41 o 
  -3   3  14       32.20       31.26      2.91 o 
  -2   3  14       33.25        1.89      1.89 o 
  -1   3  14        0.26        1.40      1.40 o 
   0   3  14        6.07        6.13      1.18 o 
  -3   4  14        7.12        3.35      1.85 o 
  -2   4  14        2.29        1.38      1.53 o 
  -1   4  14        0.05        2.43      1.22 o 
   0   4  14       16.15       11.76      1.42 o 
  -1  -5  15        9.03       14.74      2.06 o 
   0  -5  15        4.20        6.89      1.87 o 
  -2  -4  15        4.98        3.95      1.87 o 
  -1  -4  15        5.22        0.53      1.48 o 
   0  -4  15        1.67        2.61      1.00 o 
   1  -4  15        1.56        1.50      1.76 o 
  -3  -3  15        7.46        0.78      1.17 o 
  -2  -3  15        3.58        4.41      1.67 o 
  -1  -3  15       30.09       34.14      2.55 o 
   0  -3  15        6.45        3.51      1.19 o 
   1  -3  15       82.36       94.73      3.92 o 
  -3  -2  15        0.00        1.22      1.65 o 
  -2  -2  15        3.84        5.10      1.65 o 
  -1  -2  15        3.94        4.78      1.67 o 
   0  -2  15       14.69       17.72      4.65 o 
   1  -2  15        8.66       13.20      2.00 o 
  -3  -1  15        4.23        0.23      1.92 o 
  -2  -1  15        0.52        0.99      1.46 o 
  -1  -1  15       55.47       62.02      3.46 o 
   0  -1  15       33.66       40.38      2.51 o 
   1  -1  15        4.39        1.11      1.64 o 
  -3   0  15        0.78        3.23      1.22 o 
  -2   0  15        6.25        9.02      2.07 o 
  -1   0  15      111.63      122.78      1.68 o 
   0   0  15       11.01        8.68      1.47 o 
   1   0  15        0.00        0.33      1.54 o 
  -3   1  15       14.13        1.89      1.63 o 
  -2   1  15       17.05       18.73      2.52 o 
  -1   1  15       15.88       20.92      2.38 o 
   0   1  15        0.60        0.82      0.99 o 
   1   1  15        0.03        0.66      1.40 o 
  -3   2  15        0.71        1.58      1.58 o 
  -2   2  15        6.01        0.58      1.65 o 
  -1   2  15        0.01        0.67      1.71 o 
   0   2  15        0.48        0.08      0.99 o 
  -3   3  15        1.48        1.70      1.70 o 
  -2   3  15        9.95       11.57      2.16 o 
  -1   3  15        2.58        1.13      1.50 o 
  -1  -3  16        0.43        1.41      1.41 o 
  -2  -2  16        1.87        0.11      1.43 o 
  -1  -2  16        0.27        0.11      1.61 o 
   0  -2  16        0.00        0.08      1.96 o 
  -2  -1  16        5.55        1.56      1.56 o 
  -1  -1  16       12.69        0.78      1.71 o 
   0  -1  16        1.61        3.36      1.16 o 
  -2   0  16       19.82       24.56      2.64 o 
  -1   0  16        0.24        2.05      2.05 o 
  -2   1  16       48.07       51.85      3.62 o 
  -1   1  16       10.73        1.02      1.53 o 
                                                 
